# Supplementary material for: 3-(2-Eth­oxy-2-oxoeth­yl)-4,5,6,7,8,9-hexa­hydrocyclo­octa­[d][1,2,3]selena­diazol-3-ium bromide
Source: IUCrdata. 2025 Feb 28;10(Pt 2):x250143. doi: 10.1107/S2414314625001439 (PMC11904625; doi:10.1107/S2414314625001439)
Supplement: Supplementary file 1 [file x-10-x250143-sup1.cif]

##############################################################################
#                                                                            #
# This CIF contains the data for a data article accepted for                 #
# publication in IUCrData. It conforms to the requirements of                #
# Notes for Authors for IUCrData, and has been                               #
# peer reviewed under the auspices of IUCrData.                              #
#                                                                            #
# Full details of the Crystallographic Information File format               #
# are given in the paper "The Crystallographic Information File (CIF):       #
# a New Standard Archive File for Crystallography" by S. R. Hall, F. H.      #
# Allen and I. D. Brown [Acta Cryst. (1991), A47, 655-685].                  #
#                                                                            #
# The current version of the core CIF dictionary is obtainable from          #
# ftp://ftp.iucr.org/pub/cif_core.dic.                                       #
#                                                                            #
# Software is freely available for graphical display of the structure(s)     #
# in this CIF. For information consult the CIF software page                 #
# http://www.iucr.org/resources/cif/software.                                #
#                                                                            #
# This file may be used for bona fide research purposes within the           #
# scientific community so long as proper attribution is given to the data    # 
# article from which it was obtained.                                        #
#                                                                            #
##############################################################################
data_I
_audit_creation_method     'SHELXL-2019/3'
_chemical_name_systematic
;\
3-(2-Ethoxy-2-oxoethyl)-4,5,6,7,8,9-hexahydrocycloocta[<i>d</i>][1,2,3]\
selenadiazol-3-ium bromide
;
_chemical_name_common     ?
_chemical_formula_moiety     'C12 H19 N2 O2 Se +, Br -'
_chemical_formula_sum     'C12 H19 Br N2 O2 Se'
_chemical_formula_iupac     'C12 H19 N2 O2 Se +, Br -'
_chemical_formula_weight     382.16
_chemical_melting_point     435
_space_group_crystal_system     triclinic
_space_group_name_H-M_alt     'P -1'
_space_group_name_Hall     '-P 1'
loop_
    _space_group_symop_operation_xyz
    'x, y, z'
    '-x, -y, -z'
_cell_length_a     8.4924(7)
_cell_length_b     9.3927(7)
_cell_length_c     9.7799(8)
_cell_angle_alpha     71.379(6)
_cell_angle_beta     86.439(7)
_cell_angle_gamma     74.119(6)
_cell_volume     710.78(10)
_cell_formula_units_Z     2
_cell_measurement_reflns_used     10409
_cell_measurement_theta_min     2.49
_cell_measurement_theta_max     28.40
_cell_measurement_temperature     120(2)
_exptl_crystal_description     block
_exptl_crystal_colour     colorless
_exptl_crystal_size_max     0.370
_exptl_crystal_size_mid     0.350
_exptl_crystal_size_min     0.180
_exptl_crystal_density_diffrn     1.786
_exptl_crystal_density_meas     ?
_exptl_crystal_density_method     ?
_exptl_crystal_F_000     380
loop_
    _exptl_crystal_face_index_h
    _exptl_crystal_face_index_k
    _exptl_crystal_face_index_l
    _exptl_crystal_face_perp_dist
    1 0 0 0.1845
    -1 0 0 0.1845
    0 1 0 0.1745
    0 -1 0 0.1745
    0 0 1 0.0940
    0 0 -1 0.0940
_exptl_absorpt_coefficient_mu     5.449
_exptl_absorpt_correction_type     integration
_exptl_absorpt_process_details
;
[X-Red32 (Stoe, & Cie, 2020), absorption correction by Gaussian
integration,
analogous
to
Coppens (1970)]
;
_exptl_absorpt_correction_T_min     0.1630
_exptl_absorpt_correction_T_max     0.4054
_diffrn_ambient_temperature     120(2)
_diffrn_source     'sealed X-ray tube, 12x0.4mm long-fine focus'
_diffrn_radiation_type     MoK\a
_diffrn_radiation_wavelength     0.71073
_diffrn_measurement_device_type     'Stoe IPDS 2T'
_diffrn_measurement_method     'rotation method, \w scans'
_diffrn_detector_area_resol_mean     6.67
_diffrn_reflns_number     6548
_diffrn_reflns_av_R_equivalents     0.0302
_diffrn_reflns_av_unetI/netI     0.0277
_diffrn_reflns_theta_min     2.494
_diffrn_reflns_theta_max     27.932
_diffrn_reflns_theta_full     25.242
_diffrn_measured_fraction_theta_max     0.989
_diffrn_measured_fraction_theta_full     0.996
_diffrn_reflns_limit_h_min     -9
_diffrn_reflns_limit_h_max     11
_diffrn_reflns_limit_k_min     -12
_diffrn_reflns_limit_k_max     12
_diffrn_reflns_limit_l_min     -12
_diffrn_reflns_limit_l_max     12
_refine_special_details
;
Hydrogen atoms were refined as riding on their parent atoms with
C---H = 0.99 \%A for methylene groups and with C---H = 0.98 \%A for methyl
 groups.
Isotropic displacement parameters of the H atoms were set to
1.2<i>U</i>~eq~(C) or 1.5<i>U</i>~eq~(C~methyl~).
;
_reflns_number_total     3370
_reflns_number_gt     3085
_reflns_threshold_expression     'I > 2\s(I)'
_refine_ls_structure_factor_coef     Fsqd
_refine_ls_matrix_type     full
_refine_ls_R_factor_all     0.0394
_refine_ls_R_factor_gt     0.0354
_refine_ls_wR_factor_gt     0.0927
_refine_ls_wR_factor_ref     0.0963
_refine_ls_goodness_of_fit_ref     1.098
_refine_ls_restrained_S_all     1.098
_refine_ls_number_reflns     3370
_refine_ls_number_parameters     164
_refine_ls_number_restraints     0
_refine_ls_hydrogen_treatment     constr
_refine_ls_weighting_scheme     calc
_refine_ls_weighting_details
              'w=1/[\s^2^(Fo^2^)+(0.0549P)^2^+1.1100P] where P=(Fo^2^+2Fc^2^)/3'
_atom_sites_solution_hydrogens     geom
_atom_sites_solution_primary     dual
_atom_sites_solution_secondary     ?
_refine_ls_shift/su_max     0.001
_refine_ls_shift/su_mean     0.000
_refine_diff_density_max     1.392
_refine_diff_density_min     -0.842
_refine_ls_extinction_method     none
_refine_ls_extinction_coef     .
loop_
    _atom_type_symbol
    _atom_type_description
    _atom_type_scat_dispersion_real
    _atom_type_scat_dispersion_imag
    _atom_type_scat_source
    'C' 'C' 0.0033 0.0016
                         'International Tables Vol C Tables 4.2.6.8 and 6.1.1.4'
    'H' 'H' 0.0000 0.0000
                         'International Tables Vol C Tables 4.2.6.8 and 6.1.1.4'
    'N' 'N' 0.0061 0.0033
                         'International Tables Vol C Tables 4.2.6.8 and 6.1.1.4'
    'Se' 'Se' -0.0929 2.2259
                         'International Tables Vol C Tables 4.2.6.8 and 6.1.1.4'
    'Br' 'Br' -0.2901 2.4595
                         'International Tables Vol C Tables 4.2.6.8 and 6.1.1.4'
    'O' 'O' 0.0106 0.0060
                         'International Tables Vol C Tables 4.2.6.8 and 6.1.1.4'
_computing_data_collection
;
X-Area WinXpose 2.0.22.0 (Stoe & Cie, 2020)
;
_computing_cell_refinement
;
X-Area Recipe 1.36.0.0 (Stoe & Cie, 2020)
;
_computing_data_reduction
;
X-Area Integrate 1.77.0.0 (Stoe & Cie, 2020)
;
_computing_structure_solution
;
<i>SHELXT2014</i> (Sheldrick, 2015a)
;
_computing_structure_refinement
;
<i>SHELXL2019/3</i> (Sheldrick, 2015b)
;
_computing_molecular_graphics
;
PLATON (Spek, 2020), Mercury (Macrae <i>et al.</i>,  2020)
;
_computing_publication_material     ?
loop_
    _atom_site_type_symbol
    _atom_site_label
    _atom_site_fract_x
    _atom_site_fract_y
    _atom_site_fract_z
    _atom_site_U_iso_or_equiv
    _atom_site_adp_type
    _atom_site_calc_flag
    _atom_site_occupancy
    _atom_site_disorder_assembly
    _atom_site_disorder_group
    Br Br1 0.49934(4) 0.22173(3) 1.21107(3) 0.02302(10) Uani d 1 . .
    Se Se1 0.34890(3) 0.21865(3) 0.94061(3) 0.01662(10) Uani d 1 . .
    O O14 0.1838(3) 0.4488(2) 0.4557(2) 0.0206(4) Uani d 1 . .
    O O15 0.0967(3) 0.2826(2) 0.3758(2) 0.0178(4) Uani d 1 . .
    N N2 0.2602(3) 0.1785(3) 0.7980(3) 0.0173(5) Uani d 1 . .
    N N3 0.3497(3) 0.2043(3) 0.6843(3) 0.0144(4) Uani d 1 . .
    C C4 0.4827(3) 0.2615(3) 0.6848(3) 0.0143(5) Uani d 1 . .
    C C5 0.5890(3) 0.2910(3) 0.5563(3) 0.0164(5) Uani d 1 . .
    H H5A 0.626019 0.384490 0.548184 0.020 Uiso calc 1 . .
    H H5B 0.522922 0.313715 0.468181 0.020 Uiso calc 1 . .
    C C6 0.7403(4) 0.1532(3) 0.5634(3) 0.0187(5) Uani d 1 . .
    H H6A 0.704205 0.056317 0.590697 0.022 Uiso calc 1 . .
    H H6B 0.785283 0.168197 0.465499 0.022 Uiso calc 1 . .
    C C7 0.8790(3) 0.1298(3) 0.6690(3) 0.0197(6) Uani d 1 . .
    H H7A 0.977802 0.055683 0.648121 0.024 Uiso calc 1 . .
    H H7B 0.905037 0.230735 0.650026 0.024 Uiso calc 1 . .
    C C8 0.8431(4) 0.0691(3) 0.8295(3) 0.0191(5) Uani d 1 . .
    H H8A 0.940889 -0.013424 0.878496 0.023 Uiso calc 1 . .
    H H8B 0.752247 0.019621 0.838569 0.023 Uiso calc 1 . .
    C C9 0.7976(3) 0.1894(3) 0.9106(3) 0.0187(5) Uani d 1 . .
    H H9A 0.893461 0.229792 0.911700 0.022 Uiso calc 1 . .
    H H9B 0.776542 0.135081 1.012018 0.022 Uiso calc 1 . .
    C C10 0.6482(3) 0.3294(3) 0.8502(3) 0.0163(5) Uani d 1 . .
    H H10A 0.614406 0.385169 0.922162 0.020 Uiso calc 1 . .
    H H10B 0.679218 0.402734 0.761909 0.020 Uiso calc 1 . .
    C C11 0.5076(3) 0.2798(3) 0.8151(3) 0.0139(5) Uani d 1 . .
    C C12 0.2965(3) 0.1714(3) 0.5601(3) 0.0167(5) Uani d 1 . .
    H H12A 0.237092 0.089818 0.594280 0.020 Uiso calc 1 . .
    H H12B 0.393413 0.131917 0.507588 0.020 Uiso calc 1 . .
    C C13 0.1851(3) 0.3189(3) 0.4589(3) 0.0161(5) Uani d 1 . .
    C C16 -0.0031(4) 0.4150(4) 0.2620(4) 0.0263(7) Uani d 1 . .
    H H16A 0.064370 0.484369 0.207894 0.032 Uiso calc 1 . .
    H H16B -0.094754 0.476150 0.304881 0.032 Uiso calc 1 . .
    C C17 -0.0676(4) 0.3498(4) 0.1638(4) 0.0245(6) Uani d 1 . .
    H H17A -0.131725 0.435342 0.084350 0.037 Uiso calc 1 . .
    H H17B -0.137472 0.284484 0.217717 0.037 Uiso calc 1 . .
    H H17C 0.024140 0.286559 0.124624 0.037 Uiso calc 1 . .
loop_
    _atom_site_aniso_label
    _atom_site_aniso_U_11
    _atom_site_aniso_U_22
    _atom_site_aniso_U_33
    _atom_site_aniso_U_12
    _atom_site_aniso_U_13
    _atom_site_aniso_U_23
    Br1 0.02640(17) 0.02727(17) 0.01503(16) -0.00549(12) 0.00133(12)
                                                                    -0.00775(12)
    Se1 0.01565(15) 0.02022(16) 0.01349(16) -0.00509(11) 0.00309(10)
                                                                    -0.00490(11)
    O14 0.0246(10) 0.0171(9) 0.0214(10) -0.0071(8) -0.0009(8) -0.0062(8)
    O15 0.0195(10) 0.0160(9) 0.0174(10) -0.0055(8) -0.0041(8) -0.0030(8)
    N2 0.0151(11) 0.0218(11) 0.0152(11) -0.0053(9) 0.0007(9) -0.0056(9)
    N3 0.0135(10) 0.0147(10) 0.0158(11) -0.0046(8) 0.0007(8) -0.0050(8)
    C4 0.0124(11) 0.0122(11) 0.0166(12) -0.0033(9) 0.0003(9) -0.0021(9)
    C5 0.0161(12) 0.0181(12) 0.0147(13) -0.0068(10) 0.0014(10) -0.0032(10)
    C6 0.0173(12) 0.0230(13) 0.0172(13) -0.0063(11) 0.0046(10) -0.0081(11)
    C7 0.0139(12) 0.0205(13) 0.0232(15) -0.0033(10) 0.0026(11) -0.0062(11)
    C8 0.0179(13) 0.0187(13) 0.0173(13) -0.0028(10) -0.0016(10) -0.0027(10)
    C9 0.0163(12) 0.0225(13) 0.0173(13) -0.0046(10) -0.0031(10) -0.0060(11)
    C10 0.0178(12) 0.0155(12) 0.0169(13) -0.0060(10) -0.0007(10) -0.0053(10)
    C11 0.0149(12) 0.0117(11) 0.0138(12) -0.0025(9) 0.0022(9) -0.0037(9)
    C12 0.0184(13) 0.0168(12) 0.0173(13) -0.0061(10) 0.0002(10) -0.0074(10)
    C13 0.0170(12) 0.0194(12) 0.0145(12) -0.0088(10) 0.0033(10) -0.0059(10)
    C16 0.0371(17) 0.0187(13) 0.0204(15) -0.0025(12) -0.0127(13) -0.0043(11)
    C17 0.0245(15) 0.0270(15) 0.0213(15) -0.0055(12) -0.0067(12) -0.0064(12)
_geom_special_details
;
 All esds (except the esd in the dihedral angle between two l.s. planes)
 are estimated using the full covariance matrix.  The cell esds are taken
 into account individually in the estimation of esds in distances, angles
 and torsion angles; correlations between esds in cell parameters are only
 used when they are defined by crystal symmetry.  An approximate (isotropic)
 treatment of cell esds is used for estimating esds involving l.s. planes.
;
loop_
    _geom_bond_atom_site_label_1
    _geom_bond_atom_site_label_2
    _geom_bond_site_symmetry_2
    _geom_bond_distance
    _geom_bond_publ_flag
    Se1 N2 . 1.811(3) ?
    Se1 C11 . 1.850(3) ?
    O14 C13 . 1.208(3) ?
    O15 C13 . 1.316(3) ?
    O15 C16 . 1.469(4) ?
    N2 N3 . 1.303(3) ?
    N3 C4 . 1.378(3) ?
    N3 C12 . 1.470(4) ?
    C4 C11 . 1.375(4) ?
    C4 C5 . 1.498(4) ?
    C5 C6 . 1.541(4) ?
    C5 H5A . 0.9900 ?
    C5 H5B . 0.9900 ?
    C6 C7 . 1.538(4) ?
    C6 H6A . 0.9900 ?
    C6 H6B . 0.9900 ?
    C7 C8 . 1.532(4) ?
    C7 H7A . 0.9900 ?
    C7 H7B . 0.9900 ?
    C8 C9 . 1.533(4) ?
    C8 H8A . 0.9900 ?
    C8 H8B . 0.9900 ?
    C9 C10 . 1.541(4) ?
    C9 H9A . 0.9900 ?
    C9 H9B . 0.9900 ?
    C10 C11 . 1.490(4) ?
    C10 H10A . 0.9900 ?
    C10 H10B . 0.9900 ?
    C12 C13 . 1.523(4) ?
    C12 H12A . 0.9900 ?
    C12 H12B . 0.9900 ?
    C16 C17 . 1.491(4) ?
    C16 H16A . 0.9900 ?
    C16 H16B . 0.9900 ?
    C17 H17A . 0.9800 ?
    C17 H17B . 0.9800 ?
    C17 H17C . 0.9800 ?
loop_
    _geom_angle_atom_site_label_1
    _geom_angle_atom_site_label_2
    _geom_angle_atom_site_label_3
    _geom_angle_site_symmetry_1
    _geom_angle_site_symmetry_3
    _geom_angle
    _geom_angle_publ_flag
    N2 Se1 C11 . . 89.04(12) ?
    C13 O15 C16 . . 115.5(2) ?
    N3 N2 Se1 . . 109.05(18) ?
    N2 N3 C4 . . 120.2(2) ?
    N2 N3 C12 . . 115.6(2) ?
    C4 N3 C12 . . 124.2(2) ?
    C11 C4 N3 . . 112.7(2) ?
    C11 C4 C5 . . 125.8(2) ?
    N3 C4 C5 . . 121.5(2) ?
    C4 C5 C6 . . 113.5(2) ?
    C4 C5 H5A . . 108.9 ?
    C6 C5 H5A . . 108.9 ?
    C4 C5 H5B . . 108.9 ?
    C6 C5 H5B . . 108.9 ?
    H5A C5 H5B . . 107.7 ?
    C7 C6 C5 . . 115.8(2) ?
    C7 C6 H6A . . 108.3 ?
    C5 C6 H6A . . 108.3 ?
    C7 C6 H6B . . 108.3 ?
    C5 C6 H6B . . 108.3 ?
    H6A C6 H6B . . 107.4 ?
    C8 C7 C6 . . 115.6(2) ?
    C8 C7 H7A . . 108.4 ?
    C6 C7 H7A . . 108.4 ?
    C8 C7 H7B . . 108.4 ?
    C6 C7 H7B . . 108.4 ?
    H7A C7 H7B . . 107.4 ?
    C7 C8 C9 . . 116.7(2) ?
    C7 C8 H8A . . 108.1 ?
    C9 C8 H8A . . 108.1 ?
    C7 C8 H8B . . 108.1 ?
    C9 C8 H8B . . 108.1 ?
    H8A C8 H8B . . 107.3 ?
    C8 C9 C10 . . 116.3(2) ?
    C8 C9 H9A . . 108.2 ?
    C10 C9 H9A . . 108.2 ?
    C8 C9 H9B . . 108.2 ?
    C10 C9 H9B . . 108.2 ?
    H9A C9 H9B . . 107.4 ?
    C11 C10 C9 . . 111.8(2) ?
    C11 C10 H10A . . 109.3 ?
    C9 C10 H10A . . 109.3 ?
    C11 C10 H10B . . 109.3 ?
    C9 C10 H10B . . 109.3 ?
    H10A C10 H10B . . 107.9 ?
    C4 C11 C10 . . 124.5(2) ?
    C4 C11 Se1 . . 109.0(2) ?
    C10 C11 Se1 . . 126.3(2) ?
    N3 C12 C13 . . 110.1(2) ?
    N3 C12 H12A . . 109.6 ?
    C13 C12 H12A . . 109.6 ?
    N3 C12 H12B . . 109.6 ?
    C13 C12 H12B . . 109.6 ?
    H12A C12 H12B . . 108.2 ?
    O14 C13 O15 . . 126.4(3) ?
    O14 C13 C12 . . 123.5(3) ?
    O15 C13 C12 . . 110.1(2) ?
    O15 C16 C17 . . 107.3(2) ?
    O15 C16 H16A . . 110.3 ?
    C17 C16 H16A . . 110.3 ?
    O15 C16 H16B . . 110.3 ?
    C17 C16 H16B . . 110.3 ?
    H16A C16 H16B . . 108.5 ?
    C16 C17 H17A . . 109.5 ?
    C16 C17 H17B . . 109.5 ?
    H17A C17 H17B . . 109.5 ?
    C16 C17 H17C . . 109.5 ?
    H17A C17 H17C . . 109.5 ?
    H17B C17 H17C . . 109.5 ?
loop_
    _geom_torsion_atom_site_label_1
    _geom_torsion_atom_site_label_2
    _geom_torsion_atom_site_label_3
    _geom_torsion_atom_site_label_4
    _geom_torsion_site_symmetry_1
    _geom_torsion_site_symmetry_2
    _geom_torsion_site_symmetry_3
    _geom_torsion_site_symmetry_4
    _geom_torsion
    _geom_torsion_publ_flag
    C11 Se1 N2 N3 . . . . 2.47(19) ?
    Se1 N2 N3 C4 . . . . -3.2(3) ?
    Se1 N2 N3 C12 . . . . 177.90(18) ?
    N2 N3 C4 C11 . . . . 2.2(4) ?
    C12 N3 C4 C11 . . . . -179.0(2) ?
    N2 N3 C4 C5 . . . . 179.4(2) ?
    C12 N3 C4 C5 . . . . -1.8(4) ?
    C11 C4 C5 C6 . . . . 82.8(3) ?
    N3 C4 C5 C6 . . . . -94.1(3) ?
    C4 C5 C6 C7 . . . . -74.3(3) ?
    C5 C6 C7 C8 . . . . 71.2(3) ?
    C6 C7 C8 C9 . . . . -102.0(3) ?
    C7 C8 C9 C10 . . . . 57.4(3) ?
    C8 C9 C10 C11 . . . . 45.7(3) ?
    N3 C4 C11 C10 . . . . 175.8(2) ?
    C5 C4 C11 C10 . . . . -1.3(4) ?
    N3 C4 C11 Se1 . . . . 0.0(3) ?
    C5 C4 C11 Se1 . . . . -177.0(2) ?
    C9 C10 C11 C4 . . . . -87.9(3) ?
    C9 C10 C11 Se1 . . . . 87.2(3) ?
    N2 Se1 C11 C4 . . . . -1.4(2) ?
    N2 Se1 C11 C10 . . . . -177.1(2) ?
    N2 N3 C12 C13 . . . . 93.4(3) ?
    C4 N3 C12 C13 . . . . -85.5(3) ?
    C16 O15 C13 O14 . . . . 4.8(4) ?
    C16 O15 C13 C12 . . . . -173.6(2) ?
    N3 C12 C13 O14 . . . . 21.8(4) ?
    N3 C12 C13 O15 . . . . -159.8(2) ?
    C13 O15 C16 C17 . . . . 169.4(3) ?
_shelx_space_group_comment
;
The symmetry employed for this shelxl refinement is uniquely defined
by the following loop, which should always be used as a source of
symmetry information in preference to the above space-group names.
They are only intended as comments.
;
_shelx_estimated_absorpt_T_min     0.238
_shelx_estimated_absorpt_T_max     0.440
_shelx_hkl_file
;
  -9  -1  -5   84.07    1.98   0
  -8  -7  -8   48.74    2.18   0
  -8  -6  -7    5.25    2.23   0
  -8  -5  -6  453.89    3.31   0
  -7  -7  -7  414.07    3.45   0
  -7  -6  -6    2.82    1.53   0
  -6  -9  -9    7.32    1.96   0
  -5  -7  -6   26.95    1.97   0
  -5  -5  -4 1664.70    4.83   0
  -5  -2  -2   20.70    1.02   0
  -4 -10 -10   27.21    2.63   0
  -4   5   0  152.24    0.70   0
  -3 -10 -10   23.45    2.54   0
  -2 -10 -10   56.28    2.71   0
   0  10   0   32.00    1.51   0
   1  -9  -9   22.94    1.69   0
   1   3   1   63.51    0.76   0
   1   8   1   37.66    1.13   0
   2  -5  -4  858.30    2.26   0
   2   8   1   14.84    1.09   0
   4  -7  -8  129.47    1.57   0
   4   2   0  738.05    2.13   0
   5  -5  -6  537.87    1.44   0
   6   2  -1  334.23    1.96   0
   6   6   0  526.05    2.87   0
   6   8   0   50.24    1.97   0
   7   4  -1   83.43    1.45   0
  -9  -3  -6  447.29    3.50   0
  -6  -8  -8  580.27    4.49   0
  -5  -9  -9    1.31    2.66   0
  -5  -6  -5   28.78    1.40   0
  -4  -8  -7    8.06    2.05   0
  -3  -3  -2 1804.95    3.60   0
  -1   7   1   41.14    1.10   0
   0  -8  -7    6.11    1.12   0
   1  -7  -6    1.53    1.24   0
   2  -8  -8  630.42    3.27   0
   2  11   0    1.80    1.78   0
   3   1   0    2.07    0.51   0
   3   4   1   58.56    1.12   0
   5   3   0   79.58    1.11   0
   5  10   0  118.68    2.13   0
   6   9   0  531.40    3.78   0
   8   3  -2  103.27    1.79   0
   9   7  -2    0.49    2.19   0
   9   8  -2  133.77    2.78   0
  10   4  -4    7.18    1.71   0
  -9  -5  -8   11.96    2.30   0
  -9  -4  -7   26.28    2.36   0
  -9   0  -5    5.47    1.46   0
  -9   1  -5  268.12    2.49   0
  -8  -3  -5    6.63    1.71   0
  -8  -1  -4   97.24    1.77   0
  -7  -8  -9    8.40    1.93   0
  -7  -3  -4  890.47    3.60   0
  -7  -1  -3  631.19    2.64   0
  -6  -7  -7   66.73    2.39   0
  -6  -4  -4  189.16    2.16   0
  -4  -7  -6   34.13    2.06   0
  -4  -4  -3  104.53    1.32   0
  -3  -8  -7  221.80    2.85   0
  -2   9   0   37.62    1.30   0
  -1  -8  -7    1.55    1.79   0
  -1  10   0    5.09    1.36   0
   0  -9  -9   -1.13    2.12   0
   1  11   0   20.04    1.71   0
   2   3   1  117.66    1.03   0
   4   5   1  833.68    2.94   0
   4  11   0   20.87    1.71   0
   6   0  -2  168.43    1.24   0
   6  10   0   21.08    2.05   0
   8   1  -3    3.37    1.18   0
   8   6  -1  276.95    2.82   0
   8   8  -1  456.63    3.50   0
   9  -1  -6   13.73    1.00   0
   9   0  -5  666.76    2.95   0
  -9  -2  -6   17.94    2.11   0
  -8  -7  -9   21.27    2.10   0
  -8  -6  -8   16.86    2.34   0
  -8  -4  -6   10.25    1.94   0
  -7  -7  -8  167.07    3.08   0
  -7  -4  -5    3.43    1.69   0
  -6  -6  -6   35.30    2.16   0
  -6  -5  -5  249.11    2.55   0
  -6   0  -2    6.70    0.90   0
  -5  -8  -8  599.70    4.55   0
  -4  -9  -9  187.07    2.93   0
  -4  -6  -5  222.67    2.47   0
  -4  -5  -4 1185.08    4.04   0
  -3  -9  -9  649.59    4.72   0
  -3   8   0   12.88    1.05   0
  -2   5   1  352.56    1.37   0
  -1  -9  -9    2.16    2.04   0
  -1   3   1   18.58    0.40   0
   0  -7  -6  203.07    2.16   0
   0  11   0  108.67    2.01   0
   1  -6  -5   26.46    1.17   0
   1  -3  -2  221.28    0.91   0
   4   9   1    5.70    1.39   0
   5  -1  -2   82.58    0.70   0
   5   7   1    2.32    1.61   0
   6   4   0 1183.59    3.72   0
   7   1  -2    1.73    1.04   0
   7   3  -1  509.98    2.60   0
   7   7   0  726.75    3.99   0
   8   5  -1  564.53    3.48   0
   9   1  -4   99.92    1.72   0
  10   3  -4   33.67    1.89   0
  -8  -5  -7  344.27    3.30   0
  -8   0  -4   54.59    1.61   0
  -7  -6  -7   84.78    2.18   0
  -7  -5  -6  143.22    2.61   0
  -6  -8  -9   22.89    2.67   0
  -6  -2  -3    3.21    1.32   0
  -5  -3  -3   33.56    1.41   0
  -3  -7  -6  284.44    2.54   0
  -3  -4  -3  396.61    2.19   0
  -2  -3  -2  954.42    2.52   0
  -1  -7  -6  558.12    3.28   0
   1  -9 -10    8.62    2.07   0
   1  -8  -8  748.01    3.96   0
   1  10   1    2.85    1.50   0
   3  -6  -6 1220.10    3.29   0
   3  10   1  144.04    2.05   0
   4   4   1 1061.90    3.21   0
   7   6   0   85.29    1.79   0
   7   9   0  530.01    3.67   0
  -9  -4  -8   -1.73    2.46   0
  -9  -3  -7   87.41    2.53   0
  -9  -1  -6  387.21    3.36   0
  -8  -2  -5   10.57    1.74   0
  -7   0  -3   89.45    1.47   0
  -5  -7  -7   -2.79    2.02   0
  -4  -9 -10   72.48    2.97   0
  -4  -8  -8  221.58    3.18   0
  -4   6   0   82.03    0.74   0
  -3  -6  -5 1319.74    4.54   0
  -3  -5  -4  139.64    1.88   0
  -3  -1  -1  328.25    1.25   0
  -2  -7  -6  212.19    2.24   0
   1  -5  -4 1852.81    3.75   0
   2  -7  -7    7.46    1.38   0
   3   3   1 1049.29    2.66   0
   5  10   1  137.55    2.71   0
   7   5   0  738.14    3.64   0
   8   2  -2  104.64    1.77   0
   8   4  -1   62.66    1.88   0
   9   2  -3    6.38    1.46   0
   9   4  -2  385.60    2.86   0
  10   4  -3   48.77    2.05   0
  -8  -6  -9   59.78    3.04   0
  -8   1  -4  108.20    1.74   0
  -7  -7  -9    2.66    2.60   0
  -7  -2  -4  120.54    1.66   0
  -6  -7  -8  138.40    3.01   0
  -5  -6  -6  124.70    2.43   0
  -5  -4  -4  235.65    2.26   0
  -5  -1  -2 1148.56    3.04   0
  -4  -2  -2  144.53    1.18   0
  -4   0  -1    6.44    0.57   0
  -3  -9 -10  406.77    4.35   0
  -3  -8  -8   37.98    2.61   0
  -2  -6  -5  797.13    3.59   0
  -2   7   1    4.74    0.83   0
  -2  10   0   33.23    1.33   0
  -1  -6  -5    6.25    1.43   0
  -1  -3  -2  566.85    1.79   0
  -1   9   1  139.52    1.81   0
   0  -9 -10    8.70    2.19   0
   0  -3  -2   78.97    0.81   0
   2  -8  -9  287.33    2.75   0
   2  11   1   25.29    1.97   0
   3  11   1   22.01    1.59   0
   5   2   0 1579.62    3.49   0
   6   3   0  186.94    1.89   0
   6   7   1   90.98    1.79   0
   6   9   1  137.25    2.53   0
   8   8   0   17.52    2.28   0
   8   9   0   19.36    2.29   0
   9   7  -1    2.38    1.69   0
  -9  -2  -7    9.94    2.23   0
  -9   0  -6    2.05    1.79   0
  -8  -5  -8   76.93    2.92   0
  -8  -4  -7  131.19    2.92   0
  -8  -3  -6  325.97    2.94   0
  -8   2  -4    1.69    1.22   0
  -7  -6  -8  244.78    3.63   0
  -6  -8 -10   58.09    2.45   0
  -6  -6  -7  479.87    3.98   0
  -6  -3  -4 1576.18    4.76   0
  -6   1  -2    9.68    0.96   0
  -5  -5  -5  681.99    3.45   0
  -5   7  -1  144.35    0.86   0
  -4  -7  -7   15.75    2.17   0
  -4   9  -1   29.92    0.85   0
  -2  -9 -10  178.48    3.26   0
  -2  -8  -8   18.75    2.15   0
  -2  -4  -3 3729.43    5.59   0
  -1  -9 -10  130.49    2.65   0
  -1  -8  -8    1.70    1.97   0
   2   7   2  707.28    3.11   0
   3  -8 -10    1.75    1.74   0
   3  -1  -1 1518.87    1.54   0
   3   8   2   33.08    1.68   0
   6   1  -1   14.57    0.97   0
   6   6   1  776.33    3.52   0
   7   2  -1  316.65    2.21   0
   7   4   0  437.82    2.90   0
   8  10   0   76.35    2.82   0
  10   2  -4    6.42    1.58   0
  -8  -1  -5   21.95    1.80   0
  -7  -7 -10    4.30    2.87   0
  -7  -5  -7  392.26    3.76   0
  -7  -4  -6   65.80    2.33   0
  -7  -3  -5    9.59    1.34   0
  -7   1  -3  529.19    2.49   0
  -6  -5  -6   26.54    2.03   0
  -6  -4  -5   13.99    1.83   0
  -4  -9 -11   13.20    2.38   0
  -4  -8  -9  324.16    4.03   0
  -3   9   0    4.63    1.00   0
  -1  -5  -4  502.40    2.37   0
  -1  -4  -3 1089.82    2.97   0
   0  -4  -3 1302.69    2.98   0
   1   0   0 2021.08    1.43   0
   1   2   1  408.04    1.28   0
   1   6   2  360.21    2.07   0
   1   7   2  105.11    1.37   0
   2   6   2  553.57    2.47   0
   3   6   2   35.05    1.50   0
   4  -7  -9  447.79    2.92   0
   4  -6  -7  151.22    1.46   0
   4   1   0  374.44    1.54   0
   4   3   1  449.28    2.12   0
   4   7   2  394.35    2.78   0
   5  -6  -8    8.07    1.03   0
   5   4   1 1589.65    4.12   0
   6   5   1    5.28    1.61   0
   7   8   1   12.51    2.22   0
   7   9   1   54.48    2.40   0
   8   6   0    6.98    1.44   0
   9   3  -2  430.61    3.04   0
  -9  -1  -7  114.01    2.68   0
  -7  -1  -4 1805.33    5.07   0
  -7   5  -3   91.92    0.99   0
  -6  -7  -9    4.86    2.52   0
  -6  -1  -3  577.45    2.70   0
  -5  -8 -10    2.38    2.62   0
  -5  -7  -8   -2.22    1.74   0
  -4  -6  -6  957.18    4.30   0
  -4  -3  -3  488.97    2.31   0
  -3  -9 -11   23.48    2.34   0
  -3  -7  -7    0.25    1.49   0
  -2  -9 -11   34.69    2.84   0
  -1  -9 -11    5.35    2.61   0
  -1  10   1  118.05    1.86   0
   0  -9 -11  124.64    3.03   0
   1  -8  -9   81.25    2.33   0
   1   9   2  156.22    2.01   0
   2   2   1    0.27    0.62   0
   2   5   2 1835.33    4.06   0
   3  -5  -5   14.28    0.91   0
   3  10   2  383.48    3.20   0
   4   6   2  247.98    2.24   0
   5   0  -1   11.89    0.71   0
   7  10   1   16.98    1.69   0
   8   3  -1  496.41    2.79   0
   8   5   0  728.45    3.90   0
  10   3  -3   30.33    1.74   0
  -8  -5  -9    2.81    2.08   0
  -8  -4  -8   17.53    2.41   0
  -8  -2  -6   22.80    2.03   0
  -8   0  -5    4.11    1.52   0
  -7  -6  -9   91.88    3.01   0
  -7   2  -3   33.92    1.20   0
  -5  -6  -7  189.83    2.86   0
  -5  -2  -3   77.14    1.48   0
  -4  -5  -5   65.91    1.56   0
  -4  -4  -4  774.35    3.32   0
  -4   7   0    1.03    0.70   0
   0  -8  -9   60.57    2.40   0
   0  -7  -7  602.23    3.59   0
   0   2   1   49.27    0.51   0
   0   6   2  105.55    1.30   0
   1   5   2  122.59    1.18   0
   2  -6  -6  119.94    1.60   0
   3   5   2 1516.79    3.96   0
   4  10   2  313.41    2.86   0
   5   7   2    6.21    1.75   0
   5   8   2  522.62    3.25   0
   7   6   1    0.57    1.83   0
   7  11   1    3.99    1.80   0
   8   0  -3   91.37    1.32   0
   9   7   0   15.29    2.18   0
   9   9   0   17.69    1.98   0
  -8  -3  -7  340.15    3.26   0
  -7  -5  -8  187.06    3.37   0
  -6  -7 -10   19.74    2.99   0
  -6  -6  -8  694.72    4.53   0
  -4  -8 -10   -1.14    2.64   0
  -4  -7  -8  423.04    3.91   0
  -3  -6  -6 2050.25    6.08   0
  -3  -2  -2 4013.89    5.18   0
  -2  -8  -9   37.01    1.99   0
  -2   9   1  105.92    1.61   0
   3  11   2   46.03    2.25   0
   5  -4  -5  118.13    0.77   0
   5   6   2  490.77    3.01   0
   6   4   1 1401.19    4.37   0
   6   8   2   -2.94    1.82   0
   7  -1  -3  642.32    2.09   0
   7   3   0  318.07    2.47   0
   8   8   1   84.27    2.70   0
   8   9   1    8.44    2.34   0
   8  10   1    7.60    2.47   0
   9   0  -4  388.91    2.30   0
   9   1  -3   11.15    1.47   0
   9   4  -1  355.55    3.05   0
  10   4  -2  294.85    3.05   0
  10   6  -1  284.46    3.40   0
  -8   1  -5   78.25    1.85   0
  -7  -6 -10  178.60    3.65   0
  -7  -4  -7  391.32    3.74   0
  -7  -3  -6  163.64    2.60   0
  -7  -2  -5   -1.49    1.23   0
  -6  -5  -7   69.57    2.59   0
  -6  -2  -4   18.86    1.64   0
  -5  -7  -9  123.03    2.62   0
  -5  -5  -6    3.17    1.38   0
  -5  -4  -5  246.18    2.54   0
  -5  -3  -4 1404.97    4.46   0
  -2  -1  -1  882.09    1.83   0
   0   5   2   18.01    0.85   0
   2  11   2  252.79    2.64   0
   3   2   1    4.04    0.54   0
   4   5   2 1379.35    3.97   0
   5   3   1 1259.37    3.64   0
   5  11   2    6.74    1.64   0
   6   2   0 1521.16    3.82   0
   6   7   2   10.98    1.89   0
   6  10   2   19.17    1.75   0
   7  -4  -7  342.78    1.19   0
   7  -2  -4    9.50    0.63   0
   7   0  -2   59.95    1.22   0
   7   5   1  339.75    2.88   0
   8   1  -2  314.23    2.19   0
   8   4   0   27.64    1.79   0
   8   7   1   17.36    2.08   0
   9  -1  -5    4.51    0.97   0
   9   6   0  182.75    2.43   0
  -8  -4  -9   91.89    2.68   0
  -8  -1  -6  269.98    2.98   0
  -7   0  -4   34.02    1.57   0
  -6  -6  -9  170.19    3.36   0
  -6  -4  -6   81.08    2.29   0
  -6  -3  -5  238.13    2.66   0
  -5   0  -2  348.60    1.81   0
  -4  -6  -7   13.19    2.22   0
  -3  -7  -8  161.80    2.59   0
  -3  -5  -5    6.85    1.23   0
  -3  -3  -3  313.23    1.97   0
  -2  -8 -10  169.21    3.40   0
  -2  -6  -6  433.91    2.91   0
  -1   7   2   51.94    1.15   0
  -1  11   1  157.28    2.21   0
   1  -8 -10    3.52    2.17   0
   1  -6  -6    5.82    1.03   0
   1  11   2   49.79    2.14   0
   2   0   0  216.13    0.73   0
   2   4   2 1834.65    3.81   0
   6  11   2   -1.27    1.78   0
   7   9   2  130.35    2.85   0
   7  10   2   28.97    2.36   0
   8  -2  -5  513.38    1.68   0
   9   2  -2  256.25    2.42   0
  10   1  -4   25.92    1.48   0
  10   2  -3  147.51    2.33   0
  10   5  -1    3.02    1.96   0
  -8  -3  -8   55.23    2.19   0
  -8  -2  -7  288.85    3.10   0
  -8   2  -5   11.29    1.54   0
  -8   3  -5   36.99    1.66   0
  -7  -5  -9    2.09    1.98   0
  -6   0  -3    0.29    1.18   0
  -5  -7 -10   -7.44    2.69   0
  -5  -6  -8  777.22    4.95   0
  -4  -7  -9  631.74    4.86   0
  -4  -1  -2 1080.41    2.84   0
  -3  -8 -11   13.19    2.96   0
  -3  -4  -4   24.87    1.08   0
  -3   6   1  557.50    1.70   0
  -1  -8 -10  651.44    4.94   0
  -1   6   2   31.05    0.99   0
  -1   8   2  105.73    1.51   0
   0  -8 -10  412.09    3.75   0
   0  -6  -6    6.22    1.18   0
   0  10   2    2.89    1.13   0
   1  -7  -8   26.91    1.92   0
   1   4   2  964.64    2.54   0
   3  -7  -9  502.60    3.35   0
   3  -6  -7  116.96    1.71   0
   3  -4  -4  345.69    1.44   0
   3   4   2  912.19    2.90   0
   4  -7 -10  169.97    2.44   0
   5   1   0  210.35    1.47   0
   5   5   2   35.49    1.27   0
   6   6   2   -1.08    1.25   0
   7  11   2   34.14    2.71   0
   8   2  -1    3.13    1.36   0
   8   6   1   30.52    1.64   0
   9   5   0   42.26    2.19   0
   9   9   1   63.53    2.31   0
  -8   0  -6   25.95    2.06   0
  -7  -4  -8  401.19    4.25   0
  -7  -1  -5   26.85    1.74   0
  -6  -6 -10   16.10    2.87   0
  -6  -5  -8   21.98    2.48   0
  -6   6  -2   18.23    0.59   0
  -4  -5  -6   19.00    2.01   0
  -3   7   1   11.36    0.83   0
  -2  -5  -5  257.66    2.14   0
  -2  10   1  277.62    2.28   0
  -1   9   2   12.76    1.51   0
   0  -7  -8  298.79    3.14   0
   3   8   3   26.87    1.83   0
   3   9   3  472.63    3.34   0
   4  -5  -6  412.73    2.01   0
   4   2   1  253.83    1.59   0
   4   4   2   96.68    1.59   0
   4   8   3   35.69    1.91   0
   4   9   3    3.51    2.05   0
   7   1  -1  171.34    1.60   0
   7   7   2  211.06    2.51   0
   9   3  -1  333.79    2.90   0
  10   3  -2    4.60    1.66   0
  10   7   0   98.89    2.35   0
  -8  -3  -9    5.05    2.08   0
  -8  -2  -8   71.57    2.78   0
  -8  -1  -7   35.16    2.46   0
  -7  -5 -10    7.04    2.37   0
  -7  -3  -7  107.67    2.76   0
  -7  -2  -6   39.51    2.20   0
  -7   1  -4  928.85    3.75   0
  -5  -7 -11  162.60    3.34   0
  -5  -5  -7  130.91    2.69   0
  -5   3  -1 1314.83    2.21   0
  -4  -7 -10  207.10    3.85   0
  -3  -7  -9  697.94    4.96   0
  -3  -6  -7  180.25    2.38   0
  -2  -8 -11  208.61    3.48   0
  -2   3   1  440.06    0.91   0
  -1  -8 -11  530.81    5.11   0
   0  -8 -11  122.92    3.42   0
   2   7   3  807.12    3.48   0
   2   8   3  477.74    2.80   0
   3   7   3  955.04    3.74   0
   4  -6  -8   19.96    1.45   0
   4   7   3    0.70    1.72   0
   4  11   3    6.50    2.05   0
   5  -6  -9   49.00    1.57   0
   5   8   3   39.14    2.13   0
   5   9   3  125.66    2.17   0
   6   3   1   28.35    1.49   0
   7   4   1  133.38    1.83   0
   8   5   1    4.37    1.91   0
   8   9   2  148.71    2.67   0
   8  10   2    2.91    1.87   0
   9   7   1   97.46    2.25   0
  10   6   0   32.58    2.23   0
  -8   1  -6  155.12    2.59   0
  -6  -6 -11   50.85    3.23   0
  -6  -4  -7  559.94    4.11   0
  -6  -1  -4  884.90    3.73   0
  -5  -6  -9  265.47    3.32   0
  -5  -1  -3   11.73    1.19   0
  -4  -6  -8  202.71    2.80   0
  -4  -4  -5 1173.86    4.30   0
  -4  -3  -4  304.78    2.41   0
  -4  -2  -3  770.60    2.81   0
  -3   5   1  326.00    1.08   0
  -3   8   1  645.80    2.41   0
  -2  -4  -4  228.71    1.81   0
  -2  -2  -2 2761.43    4.06   0
  -1  -5  -5    5.03    1.07   0
  -1   5   2  576.65    1.93   0
   0   4   2   25.31    0.61   0
   1  -5  -5 1292.68    3.80   0
   1   8   3 1133.11    4.11   0
   1   9   3  284.50    2.53   0
   2  -7  -9   86.85    2.20   0
   3  11   3  133.42    2.31   0
   5   7   3    4.11    1.73   0
   6  -5  -8   89.80    1.40   0
   6  -4  -6   19.52    0.65   0
   6  -1  -2  139.16    1.01   0
   6   5   2   14.09    1.29   0
   6  10   3  150.81    2.86   0
   7   2   0 1498.53    4.29   0
   7   6   2    1.18    1.40   0
   8   3   0  838.99    3.77   0
  10   4  -1  362.69    3.30   0
  -8   0  -7  512.84    4.05   0
  -8   2  -6   13.50    1.91   0
  -7  -4  -9   17.20    2.10   0
  -6  -5  -9   22.77    2.27   0
  -6  -3  -6   21.60    2.06   0
  -6  -2  -5    4.64    1.83   0
  -6   4  -2   10.32    0.85   0
  -5  -4  -6  334.22    2.82   0
  -5  -3  -5  188.31    2.35   0
  -3  -7 -10  431.79    4.69   0
  -3  -5  -6  350.04    3.08   0
  -3   0  -1  347.88    1.28   0
  -2  -6  -7  175.98    2.32   0
  -2  -3  -3   52.80    0.95   0
  -1  10   2   14.81    1.43   0
   1  -7  -9   71.47    2.50   0
   1   7   3  119.30    1.73   0
   2  -6  -7    8.71    1.38   0
   2   6   3  814.55    3.27   0
   2  11   3  370.57    3.33   0
   3  -7 -10  197.57    2.78   0
   3   0   0  142.37    0.80   0
   3   6   3  321.93    2.24   0
   3  12   3  121.62    2.78   0
   4   6   3    2.22    1.61   0
   4  12   3   25.05    1.92   0
   5  -5  -7  606.63    2.49   0
   5   4   2  608.01    2.84   0
   6   0  -1  335.08    1.76   0
   6   8   3   76.58    1.93   0
   7  10   3  246.86    3.43   0
   8   7   2  134.96    2.34   0
   9   4   0   61.66    1.76   0
   9   6   1   12.60    1.60   0
   9   9   2  181.02    3.34   0
  10   8   1  161.81    3.15   0
  -8  -1  -8   65.85    2.68   0
  -7  -4 -10  333.00    4.67   0
  -7  -3  -8    8.03    2.36   0
  -7   0  -5   11.96    1.82   0
  -7   2  -4   96.79    1.75   0
  -6   1  -3  221.10    1.90   0
  -6   5  -2   64.96    0.97   0
  -5  -6 -10    2.75    2.13   0
  -5  -5  -8  124.22    3.08   0
  -5  -2  -4  604.55    2.94   0
  -3  -6  -8    5.74    2.16   0
  -1  -6  -7   49.20    2.18   0
  -1  -4  -4 1516.77    4.01   0
   0  -7  -9    4.97    1.74   0
   2   3   2 1057.02    2.80   0
   5   2   1  644.43    2.62   0
   6   7   3  186.07    2.71   0
   7   9   3   27.23    1.93   0
   7  11   3  107.48    2.55   0
   9  -2  -6  181.48    1.04   0
   9   8   2   -0.24    2.29   0
  10   5   0   25.56    2.36   0
  10   7   1   31.17    2.39   0
  -8   1  -7    1.05    2.03   0
  -7  -2  -7  718.63    4.42   0
  -7  -1  -6   75.79    2.29   0
  -6  -5 -10   29.34    2.52   0
  -6  -4  -8  702.67    4.63   0
  -5  -6 -11   41.76    3.31   0
  -5   1  -2 1044.43    2.89   0
  -4  -6  -9   58.98    2.37   0
  -4  -5  -7    4.43    1.63   0
  -4   9   0   57.18    0.93   0
  -3  -7 -11   17.13    3.03   0
  -3   9   1   18.54    1.13   0
  -2  -7 -10  127.01    3.36   0
  -2   7   2   21.19    1.05   0
  -1   2   1 7467.02    3.56   0
  -1  11   2   26.84    1.57   0
   0   8   3  304.23    2.33   0
   0   9   3   40.99    1.64   0
   1   6   3 2220.83    4.70   0
   1  11   3  403.00    3.32   0
   2  -7 -10   78.35    2.62   0
   2  -4  -4  123.39    1.18   0
   2  12   3   21.36    1.71   0
   3   3   2 2028.79    4.07   0
   5   6   3   26.56    1.35   0
   6   1   0   31.04    1.15   0
   7   5   2   13.42    1.40   0
   7   8   3  949.43    4.82   0
   8   4   1   -0.48    1.69   0
   8   6   2  287.78    3.10   0
   8  10   3  102.02    2.89   0
   9   5   1  150.97    2.65   0
  -7  -3  -9   16.51    2.70   0
  -7   3  -4  275.29    2.27   0
  -6  -5 -11  385.33    4.53   0
  -6  -3  -7    3.96    2.17   0
  -5  -4  -7  157.47    2.80   0
  -3  -7 -12   20.38    3.28   0
  -3  -4  -5 1933.66    5.28   0
  -2  -5  -6 1114.06    4.52   0
  -2   8   2  402.36    2.16   0
  -1  -7 -10   -0.08    2.56   0
  -1  -3  -3 1270.69    3.18   0
   0  -7 -10    8.85    2.48   0
   0   7   3   13.52    1.27   0
   0  10   3  449.73    3.08   0
   1  -7 -10   19.80    2.61   0
   1  -4  -4   78.01    1.22   0
   1   3   2  617.34    1.93   0
   2   5   3  224.51    1.90   0
   3  -6  -8  294.72    2.65   0
   3  -5  -6  220.44    1.89   0
   3   5   3 1424.07    4.16   0
   4  -1  -1  469.21    1.22   0
   4   3   2 2170.27    4.62   0
   6  -2  -3  637.54    1.23   0
   6   4   2   66.08    1.47   0
   6   6   3  324.18    2.93   0
   7   3   1  231.12    2.07   0
   7   7   3   13.36    2.27   0
   8   9   3  157.35    3.10   0
   9   0  -3   48.09    1.44   0
   9   1  -2  305.25    2.31   0
   9   2  -1   95.47    1.94   0
  10   1  -3   13.65    1.44   0
  10   2  -2  316.35    2.73   0
  10   3  -1   58.63    2.02   0
  -7  -3 -10   95.65    3.61   0
  -7  -2  -8  355.86    4.06   0
  -7   1  -5   21.57    1.89   0
  -6  -4  -9   51.40    3.01   0
  -6   0  -4  725.37    3.46   0
  -5  -5  -9  422.06    3.97   0
  -4  -6 -10    1.68    2.18   0
  -4  -4  -6 1320.85    4.98   0
  -3  -6  -9   11.13    2.68   0
  -3  -3  -4  319.21    2.26   0
  -3  -1  -2 1258.40    2.96   0
  -2  -7 -11    0.28    2.29   0
  -2   6   2  651.41    2.14   0
  -1  -2  -2 1079.65    2.46   0
   1  12   3   17.64    2.02   0
   2  -7 -11  200.76    3.52   0
   3  -3  -3   96.20    0.70   0
   3   9   4  293.65    2.98   0
   3  10   4   19.96    2.08   0
   4  -6  -9    0.48    1.65   0
   4   5   3   92.51    1.50   0
   4   9   4  230.83    2.63   0
   4  10   4   36.99    1.84   0
   5   9   4  688.41    4.41   0
   5  10   4  236.70    2.89   0
   5  11   4   53.26    2.56   0
   8   1  -1  302.57    2.32   0
   8   8   3  296.09    3.54   0
  -7  -1  -7   16.07    2.42   0
  -7   0  -6   53.10    2.27   0
  -6  -4 -10    5.55    2.96   0
  -6  -2  -6  150.10    2.22   0
  -6  -1  -5   45.88    1.86   0
  -6   2  -3   94.80    1.57   0
  -5  -5 -10    6.64    2.96   0
  -5  -3  -6   34.53    2.11   0
  -4  -6 -11   27.96    2.65   0
  -4  -5  -8  444.90    3.71   0
  -4   0  -2  778.55    2.45   0
  -3  -5  -7  156.31    2.32   0
  -3  -2  -3  628.73    2.56   0
  -3   2   0   98.12    0.47   0
  -1  -7 -11   87.75    2.78   0
  -1  -6  -8  131.48    2.67   0
  -1  -5  -6  859.90    4.01   0
  -1   4   2    3.87    0.56   0
   0  -7 -11  385.77    4.66   0
   0   6   3  979.28    3.13   0
   0  11   3   37.82    1.95   0
   1  -7 -11  373.35    4.44   0
   1   5   3   75.72    1.37   0
   2  -6  -8  847.28    4.30   0
   2   9   4   21.42    1.82   0
   2  10   4    6.45    1.78   0
   3   8   4   30.96    1.84   0
   4   8   4   10.76    1.40   0
   4  12   4   33.19    2.43   0
   5   3   2  140.55    1.81   0
   5   5   3    5.66    1.23   0
   5   8   4  273.32    3.11   0
   6   2   1 1657.30    4.38   0
   6   9   4  200.35    3.04   0
   6  11   4    0.68    1.88   0
   8   0  -2   83.01    1.28   0
   8   2   0  204.21    2.11   0
   8   5   2  130.45    2.54   0
   9   3   0  184.34    2.18   0
   9   9   3  184.68    3.47   0
  10   0  -4   45.82    1.36   0
  10   4   0   -0.77    2.05   0
  10   8   2   35.68    2.19   0
  -7  -2  -9   15.91    2.58   0
  -7   2  -5   10.52    1.84   0
  -6  -4 -11   24.76    3.68   0
  -6  -3  -8  118.07    3.15   0
  -5  -5 -11  259.07    4.61   0
  -5  -4  -8  470.11    4.30   0
  -5  -2  -5 1611.28    5.28   0
  -5   0  -3  169.57    1.72   0
  -5   4  -1   25.53    0.62   0
  -4  -6 -12  294.82    4.30   0
  -4  -3  -5   50.95    1.47   0
  -3  -6 -10  277.69    3.99   0
  -3  10   1  266.69    1.95   0
  -2  -4  -5 1279.19    4.37   0
  -2  10   2  103.43    1.89   0
  -1  -7 -12    4.64    2.53   0
   0  -7 -12  188.84    4.24   0
   0  -6  -8  344.21    3.36   0
   0  -3  -3 2035.37    3.74   0
   1  -6  -8 1542.17    5.88   0
   2  -5  -6   18.07    1.41   0
   2   1   1  915.49    1.99   0
   2   8   4   33.71    1.85   0
   3   1   1  342.88    1.51   0
   3  12   4    5.76    1.63   0
   4   0   0   31.34    0.69   0
   4   7   4  549.50    3.51   0
   6   8   4  439.44    3.79   0
   7   4   2  215.68    2.47   0
   7   6   3  955.87    4.49   0
   7   9   4   51.01    2.57   0
   7  10   4  147.92    2.77   0
   7  11   4   17.72    2.03   0
   8   7   3  179.06    2.65   0
   9   6   2   17.43    1.71   0
  -7  -1  -8   23.19    2.69   0
  -5  -1  -4  441.52    2.73   0
  -4  -5  -9 1135.43    6.16   0
  -4  -2  -4 1346.96    4.25   0
  -4  -1  -3  367.07    2.14   0
  -3  -6 -11    3.78    3.21   0
  -2  -5  -7  474.51    3.59   0
  -1   8   3   99.00    1.56   0
   1  -5  -6    4.75    1.53   0
   2  12   4   12.89    2.05   0
   3   7   4    5.53    1.26   0
   4  -6 -10  174.47    2.73   0
   4  -5  -7  144.68    1.89   0
   4  -4  -5  428.00    1.85   0
   5   7   4 2740.69    7.22   0
   6  -5  -9   34.05    1.65   0
   6   5   3  868.07    3.92   0
   8   3   1    5.68    1.72   0
   9   4   1  120.34    2.12   0
   9   8   3    3.73    1.86   0
  10   5   1  179.59    3.06   0
  10   7   2  295.16    3.38   0
  -7   0  -7  511.76    4.24   0
  -7   1  -6   15.54    1.97   0
  -7   3  -5    6.15    1.74   0
  -6  -3  -9  138.32    2.84   0
  -6  -2  -7  532.00    3.82   0
  -6   1  -4  785.07    3.54   0
  -5  -4  -9  273.35    4.01   0
  -4  -5 -10  146.76    3.56   0
  -4  -4  -7    9.15    1.59   0
  -3  -6 -12  267.51    4.64   0
  -3  -5  -8  476.37    3.78   0
  -3  -4  -6 1016.51    4.33   0
  -2  -6 -10  783.15    5.66   0
  -1  -6  -9   55.45    2.18   0
  -1   7   3  295.30    1.94   0
  -1  10   3   86.09    1.80   0
   0   3   2   84.17    0.75   0
   1  -3  -3  686.30    2.08   0
   1   8   4  524.21    3.10   0
   1   9   4  167.51    2.00   0
   1  10   4  295.01    2.89   0
   2  -3  -3   16.88    0.70   0
   2   7   4   22.51    1.26   0
   3   4   3  421.59    2.27   0
   4   4   3  100.37    1.78   0
   5  -5  -8   41.05    1.60   0
   6   3   2   78.51    1.85   0
   6   7   4  252.77    3.11   0
   7   8   4  334.66    3.25   0
   8  -1  -3    2.83    0.84   0
   8   9   4   39.86    2.79   0
  -7  -1  -9    6.77    2.08   0
  -7   4  -5   46.70    1.84   0
  -6  -3 -11  298.17    4.87   0
  -6  -3 -10   59.76    3.26   0
  -6  -1  -6    2.28    1.89   0
  -6   0  -5   50.82    2.00   0
  -6   3  -3  114.11    1.60   0
  -5  -4 -10   -5.62    2.91   0
  -5  -3  -7  256.74    2.88   0
  -5   2  -2  602.14    2.23   0
  -4  -5 -11    5.80    3.01   0
  -4   4   0   51.33    0.40   0
  -2  -6 -11  250.71    4.36   0
  -2  -3  -4  238.58    1.99   0
  -2   5   2  414.17    1.57   0
   0  -6  -9  108.60    2.84   0
   1  -6  -9   84.15    2.68   0
   1   1   1   85.78    0.59   0
   1  11   4  105.11    2.01   0
   2  -6  -9  148.93    2.74   0
   3   6   4   22.30    1.70   0
   4   1   1 2249.28    3.92   0
   4   6   4  214.81    2.51   0
   5  11   5  243.55    3.50   0
   7   0  -1  734.99    2.57   0
   7   1   0  146.40    1.70   0
   7   5   3   91.87    2.36   0
   8   6   3  519.20    3.71   0
   9   5   2  480.69    3.89   0
   9   7   3  212.69    2.96   0
  10   6   2   27.55    2.38   0
  -7   0  -8  289.55    3.72   0
  -7   1  -7  108.71    2.66   0
  -7   2  -6   37.00    2.14   0
  -6  -2  -8  455.19    4.27   0
  -5  -4 -11   64.68    3.87   0
  -4  -5 -12  167.73    3.79   0
  -4  -4  -8  207.00    3.31   0
  -4  -3  -6   97.79    2.33   0
  -3  -5  -9  578.87    4.73   0
  -2  -6 -12    6.70    2.70   0
  -1  -6 -10  634.10    4.81   0
  -1  11   3    1.45    1.64   0
   0  -2  -2    1.08    0.56   0
   0   5   3  258.23    1.60   0
   1   7   4   -1.74    1.53   0
   1  12   4   61.78    2.42   0
   4  10   5    2.32    2.18   0
   4  11   5  372.86    3.49   0
   4  12   5   45.97    2.67   0
   5   4   3    4.87    1.15   0
   5   6   4   84.54    1.75   0
   5  10   5   31.61    2.06   0
   5  12   5   60.06    2.32   0
   6  10   5  123.61    3.11   0
   6  11   5   37.47    2.13   0
   7   2   1  468.38    2.81   0
   7   7   4    9.11    1.70   0
   8   4   2  254.66    2.52   0
   8   8   4  189.44    2.84   0
   9   9   4   -1.20    2.60   0
  10   2  -1  261.05    2.74   0
  11   3  -1   56.64    2.23   0
  -6  -2  -9   66.13    3.30   0
  -5  -3  -8  693.17    4.89   0
  -5  -2  -6  116.35    2.06   0
  -3  -5 -10  376.26    4.41   0
  -3  -3  -5  367.04    2.52   0
  -2  -5  -8    0.32    1.59   0
  -2  -4  -6  326.85    2.87   0
  -1  -6 -12   51.24    3.60   0
  -1  -6 -11  741.68    5.48   0
  -1   6   3   11.39    0.96   0
   0  -6 -10  521.21    4.34   0
   0   9   4   88.22    1.90   0
   1  -6 -10   26.21    2.76   0
   1   4   3 1045.27    3.05   0
   2  -6 -10   33.14    2.61   0
   2   6   4  103.24    1.55   0
   3  -6 -11    1.46    2.38   0
   3  -5  -7   -1.59    1.40   0
   3   2   2 4562.38    5.94   0
   3   9   5  194.45    2.73   0
   3  10   5   18.11    1.67   0
   3  11   5  145.43    2.77   0
   3  12   5   -2.39    2.20   0
   4   9   5  743.47    4.26   0
   5   0   0  777.17    2.30   0
   5   9   5  181.50    2.61   0
   6   6   4  246.98    2.83   0
   6   9   5  217.39    3.30   0
   7  -4  -8  420.39    2.42   0
   7  10   5   22.37    2.68   0
   7  11   5   -3.43    2.02   0
  10   3   0    2.97    1.75   0
  11   4   0  167.36    2.97   0
  -7   1  -8   -0.46    2.60   0
  -7   2  -7  334.54    3.59   0
  -7   3  -6    4.87    1.77   0
  -6  -2 -10   -6.42    3.33   0
  -6  -1  -7  118.19    2.38   0
  -6   2  -4  864.79    3.74   0
  -5  -3  -9  650.61    5.24   0
  -5  -1  -5  178.40    2.48   0
  -5   1  -3   10.17    1.14   0
  -5   5  -1  526.33    1.57   0
  -4  -4  -9   13.67    2.82   0
  -3  -5 -12   12.08    3.41   0
  -3  -5 -11    7.71    3.48   0
  -3  -4  -7  112.57    2.10   0
  -2  -2  -3 2031.94    4.13   0
   0  -6 -12   26.61    3.31   0
   0  -6 -11  113.01    3.42   0
   0  -4  -5    1.96    1.01   0
   0   8   4 1434.54    4.59   0
   0  10   4  789.96    4.01   0
   0  11   4   13.21    1.74   0
   1  -6 -11    1.16    2.92   0
   2  -5  -7  126.54    2.18   0
   2   2   2 2855.65    4.28   0
   4   2   2  150.55    1.36   0
   4   8   5   14.91    2.05   0
   5  -3  -4  116.81    0.78   0
   5   1   1 1560.32    3.72   0
   5   8   5   11.90    2.14   0
   6   4   3  127.50    1.83   0
   7   3   2   71.38    1.87   0
   7   9   5   26.31    2.64   0
   8   5   3   15.41    2.25   0
   8   7   4    0.99    2.24   0
   8  10   5   14.21    2.55   0
   9   1  -1  683.99    3.31   0
   9   2   0   16.14    1.61   0
   9   3   1  162.58    2.46   0
   9   6   3  174.48    2.68   0
   9   8   4    2.69    2.75   0
  10   1  -2   38.98    1.53   0
  10   4   1   11.73    1.62   0
  10   7   3   55.32    2.85   0
  11   5   1   28.04    2.45   0
  -6  -1  -8  451.47    4.38   0
  -6   0  -6   27.17    1.96   0
  -6   1  -5    3.57    1.82   0
  -5  -3 -10   -3.23    3.22   0
  -5  -2  -7  145.41    2.86   0
  -5   0  -4  838.29    3.65   0
  -4  -4 -10  101.85    3.72   0
  -4  -3  -7   -0.74    2.04   0
  -4  -2  -5 1489.10    4.87   0
  -3   4   1  350.72    0.69   0
  -2  -5  -9  134.11    2.71   0
  -1  -5  -8  215.87    2.71   0
   1  -6 -12   18.48    3.64   0
   1  -4  -5  217.90    1.99   0
   1   6   4 1734.74    4.64   0
   2   9   5   -0.77    1.87   0
   2  10   5   17.86    1.57   0
   2  11   5   54.55    1.94   0
   3   8   5  598.51    3.53   0
   4  -5  -8   88.98    1.96   0
   4   5   4 1236.60    4.53   0
   5  -5  -9   84.44    2.07   0
   5  -4  -6   24.25    1.09   0
   6   8   5   29.88    1.83   0
   7  -1  -2   14.81    0.78   0
   7   6   4  640.94    3.99   0
  10   5   2  334.60    3.76   0
  -6  -1  -9   50.79    3.05   0
  -6   6  -3  135.05    1.64   0
  -5  -3 -11  257.41    4.25   0
  -4  -4 -12  327.93    4.64   0
  -4  -4 -11   55.97    2.88   0
  -3  -4  -8   21.58    2.31   0
  -3  -2  -4    7.73    1.01   0
  -2  -5 -10   15.39    2.89   0
  -2  -1  -2  912.65    2.37   0
  -2   0  -1  460.21    1.36   0
  -1  -3  -4 1142.22    3.46   0
   0   7   4  366.40    2.45   0
   2   8   5  138.68    2.29   0
   4   7   5  184.38    2.66   0
   5  -1  -1   81.44    0.79   0
   5   2   2   22.36    1.05   0
   5   5   4 2017.22    5.80   0
   5   7   5  369.21    3.38   0
   6  -4  -7  240.36    1.89   0
   7   4   3  584.09    3.73   0
   7   8   5   28.98    1.87   0
   8   9   5   27.35    2.22   0
   9   4   2  103.40    2.09   0
  -6  -1 -10   52.31    3.38   0
  -6   0  -7  268.43    3.48   0
  -5  -2  -8  210.44    3.55   0
  -4  -1  -4    6.18    1.08   0
  -3  -3  -6  715.13    3.97   0
  -3   8   2  143.85    1.34   0
  -2  -5 -12   35.18    2.96   0
  -2  -5 -11   45.16    2.77   0
  -2  -4  -7    0.10    2.04   0
  -1  -5  -9    5.06    2.40   0
  -1  -4  -6    1.62    1.26   0
   0  -5  -8   25.47    1.78   0
   1  -2  -2   47.27    0.59   0
   1   2   2 1105.18    2.52   0
   1  10   5   11.66    1.86   0
   2   5   4   36.00    1.17   0
   3   3   3  309.97    2.09   0
   3   7   5  458.86    3.31   0
   4   3   3  462.57    2.63   0
   5  -5 -10    7.14    2.10   0
   5  11   6   32.92    2.83   0
   6   5   4 1253.25    5.06   0
   6   7   5  549.27    4.10   0
   6  11   6   24.82    2.83   0
   8  -3  -7   27.87    0.98   0
   8   1   0  644.62    3.09   0
   8   2   1    4.28    1.51   0
   8   6   4  246.55    3.38   0
   9   0  -2  122.64    1.61   0
   9   7   4   45.91    2.14   0
  10   6   3   15.23    2.50   0
  10   8   4   -2.15    2.53   0
  -6   1  -6   -2.15    1.97   0
  -6   3  -4  111.24    1.93   0
  -5  -2  -9    4.04    2.87   0
  -5  -1  -6  158.59    2.28   0
  -4  -3  -8  627.92    4.38   0
  -4   0  -3  112.45    1.52   0
  -4   1  -2 1707.03    3.62   0
  -3  -4  -9  125.35    2.74   0
  -3  -1  -3   29.34    0.92   0
  -3   7   2  864.59    2.36   0
  -3   9   2  189.11    1.59   0
  -2  -3  -5  861.44    3.55   0
  -2  10   3    4.03    1.39   0
  -1  -5 -10   53.18    3.30   0
   1  -5  -8   19.96    1.68   0
   1   9   5   11.27    1.74   0
   1  11   5   -1.97    1.52   0
   1  12   5   -0.35    1.99   0
   2  -5  -8  519.60    3.80   0
   4  -5  -9  367.64    3.38   0
   4  10   6  119.33    2.94   0
   4  11   6   69.27    2.32   0
   4  12   6   47.75    2.61   0
   5   3   3   48.06    1.70   0
   5  10   6   -0.40    1.84   0
   6   1   1   25.47    1.28   0
   6   2   2   11.65    1.39   0
   6  10   6   -0.86    1.93   0
   7   7   5    4.05    2.37   0
   7  11   6   75.70    2.70   0
   8   3   2    8.58    1.30   0
   8   8   5    3.07    1.92   0
   9   5   3   78.96    2.16   0
   9   9   5    0.12    2.11   0
  10   0  -3  141.31    1.69   0
  -6   0  -9    0.22    3.04   0
  -6   0  -8  188.75    3.07   0
  -6   2  -5  310.47    2.96   0
  -5  -2 -11  195.03    3.89   0
  -5  -2 -10    1.31    3.14   0
  -5   6  -1  336.51    1.36   0
  -4  -3 -12    9.43    3.51   0
  -4  -3 -11    1.64    3.44   0
  -4  -3 -10   82.78    3.52   0
  -4  -3  -9  753.13    5.18   0
  -4  -2  -6  880.36    4.26   0
  -3  -4 -12  224.57    4.01   0
  -3  -4 -11   37.36    2.81   0
  -3  -4 -10  565.48    4.81   0
  -3   0  -2 2468.40    4.10   0
  -2  -4  -8  154.37    2.87   0
  -1  -5 -12   40.51    2.85   0
  -1  -5 -11  312.37    4.17   0
  -1   5   3  587.20    2.17   0
  -1   9   4  334.92    2.60   0
   0  -4  -6  140.53    2.22   0
   0   4   3 1269.21    3.03   0
   1   8   5   19.44    1.77   0
   2   3   3   54.06    0.98   0
   2   7   5   77.78    1.64   0
   3  10   6  474.88    3.93   0
   3  11   6   64.41    2.68   0
   3  12   6  130.51    3.08   0
   4   9   6   39.91    2.49   0
   5   9   6  109.42    2.76   0
   6   0   0 1686.63    3.68   0
   6   9   6   18.49    2.57   0
   7   5   4  461.22    3.35   0
   7  10   6   37.49    2.27   0
   8   4   3  807.16    4.49   0
  11   3   0   69.44    2.29   0
  11   4   1  259.41    3.41   0
  -6   1  -7  157.00    3.15   0
  -5  -1  -7  316.32    3.60   0
  -5   0  -5 1883.54    5.75   0
  -3  -3  -7  178.39    2.86   0
  -2  11   3    1.68    1.35   0
  -1  -4  -7  620.49    3.99   0
  -1   8   4  356.28    2.42   0
   0  -5 -12  333.60    5.02   0
   0  -5 -11  752.17    6.25   0
   0  -3  -4 3868.49    6.06   0
   0   6   4  853.85    3.10   0
   1  -5  -9  115.67    2.40   0
   1   5   4  500.76    2.61   0
   2  -5  -9  343.36    3.74   0
   3   6   5 1297.10    4.84   0
   4  -5 -11   14.66    2.66   0
   4  -5 -10   61.52    2.48   0
   4   4   4  771.05    3.60   0
   4   6   5  251.41    2.46   0
   5   6   5   35.50    1.63   0
   6   3   3  759.96    3.75   0
   6   6   5   -5.73    2.04   0
   7   9   6  171.83    3.29   0
   8   0  -1  191.67    1.66   0
   8   7   5   14.11    2.58   0
   8  10   6  272.42    3.67   0
   9   6   4   -0.13    2.33   0
   9   8   5  157.58    3.04   0
  10   2   0   -0.16    1.77   0
  10   3   1  168.92    2.61   0
  10   4   2    4.29    2.10   0
  10   7   4   19.81    2.16   0
  11   2  -1   77.60    2.17   0
  11   5   2   74.90    2.63   0
  -6   1  -9   79.08    3.31   0
  -6   1  -8  612.41    5.24   0
  -6   2  -6   16.19    2.18   0
  -6   3  -5    6.52    1.66   0
  -5  -1  -8  752.22    5.38   0
  -5   1  -4    5.92    1.40   0
  -5   2  -3   55.06    1.33   0
  -4  -2  -7   37.69    2.39   0
  -4  -1  -5  195.12    2.40   0
  -3  -2  -5 1490.38    4.77   0
  -2  -4 -12   17.44    3.52   0
  -2  -4  -9  204.83    3.07   0
  -1  -2  -3 1768.63    3.72   0
   1  -4  -6  182.44    2.25   0
   2  11   6    5.32    2.24   0
   3  -5 -10  190.81    3.44   0
   3   4   4   16.58    1.49   0
   3   9   6    9.96    1.64   0
   4   8   6  689.97    4.44   0
   5   4   4  262.34    2.60   0
   5   8   6   42.98    1.96   0
   6  -4  -8  318.70    2.66   0
   6   8   6    0.97    2.40   0
   8   5   4    5.00    2.32   0
   8   9   6  228.23    3.84   0
  10   5   3  177.54    3.07   0
  -5  -1 -11   64.49    2.95   0
  -5  -1 -10   15.28    3.19   0
  -5  -1  -9  618.22    5.40   0
  -5   0  -6  320.51    3.25   0
  -4  -2  -8  174.76    3.35   0
  -3  -3 -12   97.44    3.61   0
  -3  -3  -8  230.50    2.95   0
  -2  -4 -11  243.44    3.89   0
  -2  -4 -10 1444.33    7.21   0
  -2  -3  -6 1560.04    5.24   0
  -2  -2  -4 1746.90    4.53   0
  -1  -4  -8  270.03    3.32   0
  -1  -3  -5   38.15    1.53   0
   0  11   5    8.07    1.91   0
   1   3   3 1246.23    3.20   0
   1   7   5   61.70    1.50   0
   2  -5 -12  127.77    3.27   0
   2  -5 -11  240.24    3.79   0
   2  -4  -6  409.75    2.82   0
   2   6   5  741.39    3.66   0
   2  10   6  724.82    4.24   0
   2  12   6  185.34    2.79   0
   3   8   6  809.95    4.49   0
   5  -4  -7  173.77    1.96   0
   6   4   4  204.19    2.70   0
   7   1   1   12.83    1.30   0
   7   2   2   32.15    1.56   0
   7   6   5   41.16    1.95   0
   7   8   6   42.23    2.56   0
   9   2   1  155.08    2.29   0
   9   3   2  552.61    3.83   0
   9   7   5    0.76    2.53   0
  -6   2  -8   63.72    3.20   0
  -6   2  -7  141.10    2.67   0
  -6   3  -6   13.22    1.95   0
  -4  -2 -11    1.33    3.19   0
  -4  -2 -10  223.31    4.50   0
  -4  -2  -9  119.09    3.67   0
  -3  -3 -11   13.53    3.07   0
  -3  -3 -10  105.85    3.71   0
  -3  -3  -9  317.87    3.66   0
  -2   4   2  297.17    1.13   0
  -1   7   4 1466.34    4.13   0
   0  -4  -7 1260.02    5.03   0
   1  -3  -4 1855.83    4.12   0
   2   4   4  223.63    1.82   0
   2   9   6   15.96    1.56   0
   5  11   7   64.13    2.43   0
   6  -3  -5   11.26    0.79   0
   6  11   7  111.83    2.81   0
   7  -3  -6   62.53    1.09   0
   7   3   3  597.14    3.40   0
   8   8   6  231.94    3.81   0
   9   4   3  362.48    3.48   0
  10   1  -1  120.56    1.88   0
  10   6   4    4.37    2.56   0
  -6   3  -7  115.94    2.85   0
  -6   5  -5   26.95    1.97   0
  -5   0  -7  184.84    3.24   0
  -5   1  -5    3.85    1.74   0
  -4  -1  -6   70.92    2.26   0
  -4   0  -4  486.12    2.93   0
  -3  -2  -6  637.88    3.88   0
  -3   6   2   84.54    0.84   0
  -2  -3  -7 1336.68    5.60   0
  -2   6   3   12.63    0.94   0
  -1  -4 -12   33.41    2.76   0
  -1  -4 -11  373.78    4.98   0
  -1  -4 -10  625.31    5.53   0
  -1  -4  -9  157.67    2.76   0
   0   8   5   18.02    1.52   0
   2   8   6  819.87    4.31   0
   4   5   5   70.31    1.69   0
   4   7   6   32.84    1.66   0
   4  10   7    3.00    2.24   0
   4  11   7   15.06    1.99   0
   5   5   5  700.40    3.83   0
   5  10   7   58.40    2.36   0
   6  -4  -9   23.60    1.93   0
   6   7   6   36.26    1.95   0
   6  10   7   33.48    2.25   0
   7   4   4  364.07    3.37   0
   7  10   7  114.66    3.24   0
   8   6   5   49.05    2.07   0
   9   1   0  118.83    1.82   0
   9   5   4   47.75    2.53   0
  -6   4  -6    3.23    2.08   0
  -5   0 -10   63.32    2.78   0
  -5   0  -9    4.82    2.98   0
  -5   0  -8   45.59    2.85   0
  -3  -1  -4    8.22    1.01   0
  -2  -3 -12   19.26    3.08   0
   0  -4 -12   45.78    3.17   0
   0  -4  -8  773.65    4.75   0
   0   5   4 2165.66    4.72   0
   1  -4  -7  411.20    3.08   0
   1  10   6  244.88    2.97   0
   1  11   6  115.10    2.27   0
   3   5   5    0.45    1.25   0
   3   7   6  283.53    2.97   0
   3  11   7   15.77    2.42   0
   4  -4  -7    4.05    1.46   0
   5  -4  -8    7.01    1.86   0
   5   9   7   63.66    2.84   0
   6  -1  -1   34.45    0.74   0
   6   5   5  261.32    2.71   0
   6   9   7  199.60    3.55   0
   7   0   0 1420.73    3.75   0
   7   7   6  200.05    2.91   0
   9   8   6  196.82    3.82   0
  10   7   5    5.02    2.71   0
  11   4   2   -4.15    2.26   0
  -5   1  -6    2.92    1.96   0
  -5   2  -4  700.27    3.53   0
  -5   3  -3    7.57    1.23   0
  -4  -1 -11   -1.15    3.05   0
  -4  -1  -7   -1.53    2.31   0
  -4   1  -3    0.22    1.10   0
  -3  -2 -12   54.33    2.84   0
  -3  -2  -7  164.99    2.95   0
  -2  -3 -11  180.60    4.01   0
  -2  -3  -8   39.61    2.00   0
  -1  -3  -6  670.12    3.75   0
   0  -4  -9    1.91    2.49   0
   0  -3  -5  556.99    2.95   0
   0   7   5   92.22    1.77   0
   1   6   5    5.27    1.12   0
   1   9   6  370.33    3.13   0
   2  -4  -7  108.18    2.30   0
   3  -4  -7  325.33    2.89   0
   3  10   7  132.28    2.82   0
   4   1   2 1054.38    3.20   0
   4   2   3  741.38    3.15   0
   4   9   7   -1.34    2.26   0
   7   5   5   -1.11    2.11   0
   7   9   7  221.15    3.27   0
   8   2   2  255.19    2.51   0
   8   3   3   47.10    1.60   0
   8   4   4  329.43    3.33   0
   8   7   6  359.88    4.17   0
   9   6   5  134.27    3.12   0
  11   3   1  181.49    2.72   0
  -5   1 -10   66.74    3.22   0
  -5   1  -9  120.81    3.33   0
  -4  -1 -10    2.74    2.22   0
  -4  -1  -9  344.00    4.63   0
  -4  -1  -8  572.69    4.89   0
  -4   2  -2  895.22    2.87   0
  -3  -2 -11   41.40    2.63   0
  -3  -2 -10 1082.05    6.77   0
  -3  -2  -8  132.76    3.27   0
  -2  -3 -10   40.35    2.56   0
  -2  -3  -9   93.01    2.61   0
  -2  -2  -5  742.56    3.40   0
  -2  -1  -3  518.12    2.21   0
  -1  -1  -2   68.68    0.75   0
  -1   6   4  188.76    1.74   0
   0  -2  -3 1084.84    2.87   0
   1  -4 -12  215.83    3.57   0
   1  -4  -8 2223.98    7.23   0
   1   4   4 1553.35    4.03   0
   2   5   5  240.07    2.35   0
   3   1   2 1231.19    3.10   0
   3   2   3  675.14    2.78   0
   3   9   7   19.29    2.22   0
   4  -4  -8   12.48    2.24   0
   4   6   6  929.82    4.67   0
   5  -4 -10  786.47    5.32   0
   5  -4  -9   89.59    2.46   0
   5   1   2 1114.91    3.57   0
   5   2   3   79.48    1.47   0
   5   6   6  144.42    2.66   0
   5   8   7  112.80    3.01   0
   6   6   6   42.08    2.49   0
   6   8   7  175.75    3.36   0
   8   1   1    2.08    1.30   0
   8   9   7  162.42    3.17   0
  10   3   2  284.36    3.13   0
  10   4   3   78.80    2.54   0
  10   5   4   11.02    2.36   0
  -5   1  -8  753.39    5.61   0
  -5   1  -7  157.12    2.72   0
  -5   2  -5  903.95    4.51   0
  -4   0  -5 2049.12    5.99   0
  -3  -2  -9  640.33    5.05   0
  -2   9   4  535.88    2.87   0
  -2  10   4  101.98    1.83   0
  -1  -3 -12   48.10    3.11   0
  -1  -3  -7  925.05    4.80   0
  -1  -2  -4  209.69    1.83   0
  -1   4   3  248.32    1.45   0
  -1  10   5  203.89    2.44   0
  -1  11   5  107.42    2.09   0
   1  -4 -11   95.18    2.93   0
   1  -4 -10   -4.29    2.78   0
   1  -4  -9  170.66    2.83   0
   1   8   6  492.70    3.20   0
   2  -4 -11   87.67    3.24   0
   2  -4  -8  730.51    4.61   0
   2  10   7  197.77    2.99   0
   2  11   7   44.73    2.01   0
   3  -4 -12  294.23    4.26   0
   3  -4  -8   91.60    2.55   0
   4  -4 -11   94.18    3.10   0
   4   0   1    7.35    0.73   0
   4   3   4  337.55    2.40   0
   4   8   7    6.06    2.28   0
   5   3   4 1524.41    4.97   0
   5  11   8  182.72    3.53   0
   6   2   3    1.67    1.52   0
   7   6   6   -5.15    2.43   0
   7   8   7   -3.51    2.56   0
   8   5   5    1.48    2.21   0
   9   7   6   57.99    3.11   0
  10   2   1   50.81    2.01   0
  11   2   0   46.43    1.92   0
  -5   2  -9   54.20    2.94   0
  -4   0 -11   30.00    2.51   0
  -3  -1  -5 1274.32    4.59   0
  -3   0  -3 1383.38    3.74   0
  -2  -2 -12   16.49    2.96   0
  -2  11   4  263.03    2.40   0
  -1  -3 -11  633.17    5.41   0
  -1  -3  -8   47.48    2.55   0
  -1   9   5  193.57    2.25   0
   0  10   6   26.04    1.95   0
   0  11   6   32.30    2.16   0
   2  -4 -10    8.36    2.66   0
   3  -4 -11    3.06    2.66   0
   3  -4  -9    0.13    2.48   0
   3   0   1  312.37    1.41   0
   3   3   4  319.14    2.18   0
   3   6   6 1872.96    5.94   0
   4  -4 -10  419.99    4.38   0
   4  -4  -9  259.93    3.38   0
   4  11   8   -3.71    2.48   0
   5   4   5  232.85    2.84   0
   6   1   2   50.64    1.45   0
   6   3   4 1683.52    5.50   0
   6  10   8  170.00    3.66   0
   7  -3  -7   -2.08    1.32   0
   7  10   8    5.06    2.78   0
   8  -1  -2   98.48    1.00   0
   8   8   7  122.59    3.33   0
   9  -1  -3   84.88    0.84   0
   9   0  -1    4.00    1.18   0
   9   3   3    9.84    2.05   0
   9   4   4    3.38    2.07   0
  10   6   5  164.99    2.98   0
  -5   2  -8   18.30    2.89   0
  -5   2  -7    6.49    2.43   0
  -5   2  -6  177.06    3.02   0
  -5   3  -4    6.91    1.61   0
  -5   4  -3   36.10    1.41   0
  -4   0 -10  218.71    3.58   0
  -4   0  -9  372.48    4.52   0
  -4   0  -6   18.84    1.62   0
  -3  -1 -11   16.88    3.33   0
  -2  -2 -11   72.08    3.37   0
  -2  -2  -6    3.28    1.33   0
  -2   8   4    7.40    1.12   0
  -1  -3 -10  213.15    3.41   0
  -1  -3  -9   93.85    2.70   0
  -1   8   5   23.38    1.45   0
   0  -3 -12  208.73    4.05   0
   0  -3  -6  911.75    4.01   0
   0   9   6   94.81    2.15   0
   1  -3  -5  310.70    2.12   0
   2   1   2  940.24    2.50   0
   2   2   3 2017.27    4.21   0
   2   9   7  266.35    2.86   0
   4   4   5 1239.45    4.66   0
   5   0   1   67.48    1.17   0
   5   7   7    6.60    2.27   0
   5  10   8  403.79    4.11   0
   6   4   5   11.23    2.09   0
   6   7   7   75.08    2.80   0
   8   6   6   20.30    1.99   0
   9   2   2  448.19    3.39   0
   9   5   5   47.62    2.55   0
  -4   0  -8    3.82    2.08   0
  -4   0  -7   72.90    2.22   0
  -4   1  -4   72.70    1.80   0
  -3  -1 -10   -2.57    2.99   0
  -3  -1  -6 1327.32    5.24   0
  -2  -2 -10 1114.30    6.66   0
  -2  -2  -7   25.65    2.33   0
   0  -3 -11  895.14    6.19   0
   0   6   5   86.08    1.42   0
   1   7   6  540.36    3.20   0
   1  11   7  140.69    2.95   0
   2   3   4  253.79    2.05   0
   3   4   5 1913.95    5.42   0
   3  11   8    6.18    2.47   0
   4  10   8  271.25    3.38   0
   5   5   6   -0.92    1.98   0
   5   9   8   48.59    2.95   0
   6   9   8  221.12    3.72   0
   7   2   3  818.69    4.02   0
   7   3   4  926.45    4.43   0
   7   4   5    6.68    2.18   0
   7   7   7  458.25    4.14   0
   7   9   8  268.99    4.18   0
   9   8   7  168.92    3.38   0
  10   1   0   -2.75    1.57   0
  -5   3  -8  366.26    4.40   0
  -5   3  -7   69.10    2.80   0
  -5   3  -5  233.09    2.94   0
  -5   7  -2    6.51    1.07   0
  -4   1 -10    9.26    3.10   0
  -3  -1  -9   18.66    2.26   0
  -3  -1  -8  380.48    4.33   0
  -3  -1  -7  353.01    3.68   0
  -3   1  -2   32.95    0.91   0
  -3   9   3    8.62    0.98   0
  -2  -2  -9  239.08    3.35   0
  -2  -2  -8   21.85    1.96   0
  -2  -1 -12   20.22    3.29   0
  -1  -2 -12    4.37    2.32   0
   0  -3 -10  153.78    3.69   0
   0  -3  -7  156.64    2.28   0
   0   8   6   -1.66    1.55   0
   1  -3 -12  314.56    3.99   0
   1  10   7  241.81    3.12   0
   2  -3  -5  243.82    2.05   0
   2   8   7  452.29    3.69   0
   3   7   7   -3.47    2.06   0
   3  10   8   48.23    2.72   0
   4   5   6   19.95    2.00   0
   4   9   8   58.43    2.83   0
   6   5   6   30.27    1.85   0
   7  -3  -9    2.14    1.99   0
   7  -3  -8   59.78    1.92   0
   7   1   2  334.62    2.49   0
   8   0   0  358.70    2.19   0
   8   7   7  396.02    4.57   0
   9   6   6  491.01    4.66   0
  11   3   2  133.30    2.73   0
  -5   3  -6   24.55    1.93   0
  -5   4  -4  306.39    2.81   0
  -5   5  -3    1.63    1.41   0
  -4   1  -9   99.79    3.44   0
  -4   1  -5  506.63    3.60   0
  -3   0 -11   88.55    3.45   0
  -3   0  -4   -1.45    1.36   0
  -3   8   3   19.08    0.95   0
  -3  10   3   30.73    1.07   0
  -2  -1  -4  265.90    1.96   0
  -2   0  -2 2642.25    4.15   0
  -1  -2 -11   51.24    3.18   0
  -1  -2  -5  117.46    1.62   0
   0  -3  -9   78.79    2.44   0
   0  -3  -8   25.41    1.88   0
   0   4   4  827.98    2.86   0
   1  -3 -11  300.57    4.11   0
   1  -3  -6    4.72    1.69   0
   1   9   7  383.64    3.49   0
   2  -3 -12    9.67    2.68   0
   2   4   5 1136.66    4.20   0
   3   5   6  311.46    3.01   0
   4  -3  -5  159.76    1.70   0
   6   0   1  633.45    2.64   0
   6   8   8  582.73    5.01   0
   7   5   6  168.84    2.73   0
   8   3   4   73.90    2.28   0
   8   4   5   14.66    2.29   0
   9   1   1    1.61    1.42   0
  10   3   3   83.49    2.42   0
  10   4   4   17.38    2.54   0
  10   5   5   -1.09    2.38   0
  -5   4  -7   -2.05    2.49   0
  -5   4  -5  330.11    3.34   0
  -4   1  -8  254.51    3.85   0
  -4   1  -7   10.42    2.58   0
  -4   1  -6  266.77    3.38   0
  -4   2 -10  276.74    4.13   0
  -4   2  -3   65.71    1.49   0
  -4   5   0  132.60    0.87   0
  -3   0 -10  614.76    5.47   0
  -2  -1 -11  164.09    3.18   0
  -1  -2 -10  189.27    3.57   0
  -1   7   5  690.06    3.18   0
   0  -2 -12  185.99    3.84   0
   1  -3 -10   32.82    2.85   0
   2  -3 -11  224.91    3.59   0
   2   0   1  413.51    1.36   0
   2  11   8    2.20    2.23   0
   3  -3 -12   65.45    2.56   0
   3  -3  -5    1.76    1.11   0
   3   9   8   15.85    2.32   0
   5   6   7  177.55    3.00   0
   6  -3 -10  228.54    3.45   0
   6   6   7  486.46    4.32   0
   7  -1  -1    4.38    0.82   0
   7   8   8   35.06    2.39   0
   8   2   3  359.74    3.17   0
   8   5   6  479.37    4.44   0
   9   7   7   27.12    2.33   0
  10   6   6  352.52    4.40   0
  -5   5  -4  152.65    2.36   0
  -5   6  -3    0.86    1.28   0
  -4   2  -9  393.69    4.31   0
  -3   1 -11   21.77    3.13   0
  -2  -1 -10  130.74    3.50   0
  -1  -2  -9  344.71    3.98   0
  -1  -2  -6  175.81    2.17   0
  -1  -1 -12  132.92    3.73   0
   0  -2  -4   11.39    0.81   0
   1  -3  -9  267.16    3.61   0
   1  -3  -8  555.94    4.49   0
   1  -3  -7  188.31    2.45   0
   1   2   3 1686.60    3.65   0
   1   3   4 1013.79    3.38   0
   1   6   6  237.74    2.28   0
   1   8   7    1.77    1.78   0
   2   7   7  324.87    2.91   0
   2  10   8    7.95    2.15   0
   3  -3 -11   -4.59    2.72   0
   4  -3 -11    7.09    2.60   0
   4   6   7    5.37    1.67   0
   5  -3 -11   50.89    2.71   0
   5  10   9  229.09    4.01   0
   6  -3  -9   40.50    2.22   0
   6  -3  -8    8.51    2.07   0
   6  -3  -7  311.98    2.63   0
   6  10   9    3.89    2.21   0
   7   6   7   90.24    2.58   0
   8   8   8   -2.61    2.12   0
  10   2   2   23.38    1.81   0
  11   2   1  122.31    2.41   0
  -5   5  -5  197.57    2.95   0
  -5   6  -5   56.15    2.20   0
  -5   6  -4  106.35    2.22   0
  -3   0  -9  897.35    5.63   0
  -3   0  -8   17.71    2.60   0
  -3   0  -5  323.42    2.68   0
  -2  -1  -9   29.73    2.85   0
  -2  -1  -5  717.23    3.53   0
  -1  -2  -8  788.32    4.83   0
  -1  -2  -7 1151.45    5.28   0
  -1  -1  -3 2048.15    4.24   0
   0  -2 -11    5.13    2.59   0
   0   5   5   14.40    1.35   0
   0  11   7  247.14    3.28   0
   1  -2 -12  346.46    4.51   0
   1   1   2   66.57    0.88   0
   2  -3 -10   56.57    2.29   0
   2   5   6 1017.19    4.25   0
   2   9   8   17.42    2.15   0
   3   8   8   36.38    2.66   0
   4   2   4 1293.74    4.48   0
   4  10   9  158.93    3.44   0
   5  -3 -10   95.29    2.93   0
   5   2   4  548.70    3.37   0
   5   3   5  163.01    2.57   0
   6   7   8  143.76    3.35   0
   8   1   2   13.57    1.50   0
   8   6   7    6.19    2.06   0
   9   3   4   10.12    2.20   0
   9   4   5   84.50    2.72   0
   9   5   6  223.49    3.56   0
  -4   2  -8  112.92    2.61   0
  -4   2  -4  211.19    2.12   0
  -4   3  -9   17.92    2.72   0
  -3   0  -7  150.30    2.63   0
  -3   0  -6  287.41    2.91   0
  -3   1 -10   38.11    2.87   0
  -2  -1  -8   74.36    2.89   0
  -2  -1  -7  817.78    5.13   0
  -2  -1  -6 1484.85    5.74   0
  -2   0 -11    4.15    2.26   0
  -1  -1 -11  596.93    5.28   0
  -1   9   6   14.59    1.65   0
   0  -2 -10   88.61    3.01   0
   0  10   7   69.37    2.20   0
   1   4   5  113.96    1.81   0
   2  -3  -9  472.70    3.97   0
   2  -3  -8 1714.80    7.00   0
   2  -3  -7  181.06    2.41   0
   3  -3  -6  655.56    3.56   0
   3  11   9  217.70    3.79   0
   4  -3 -10   11.42    2.49   0
   4  -3  -6 1126.67    4.38   0
   4   3   5   47.97    1.52   0
   5  -3  -9    5.27    2.16   0
   5  -3  -7  452.73    3.27   0
   5   4   6  317.78    3.22   0
   5   7   8   -2.04    1.81   0
   5   9   9   -0.28    2.82   0
   6   2   4   11.41    1.89   0
   6   3   5  248.44    2.67   0
   6   4   6   75.01    2.63   0
   6   9   9    3.62    2.22   0
   7   0   1  341.38    2.19   0
   7   7   8  175.76    3.14   0
   7   9   9   24.99    2.33   0
   9   6   7   52.46    3.04   0
  -4   2  -7   24.55    1.93   0
  -4   2  -6    2.19    2.38   0
  -4   2  -5 1104.22    5.18   0
  -3   1  -3  120.56    1.58   0
  -3   7   3   45.35    0.84   0
  -2  11   5   92.16    1.75   0
  -1   0 -12    7.41    2.78   0
   0  -2  -5   38.96    1.49   0
   0  -1 -12   60.57    2.58   0
   0   9   7  547.70    3.85   0
   1  -2 -11  326.13    4.22   0
   1   7   7 1411.66    5.51   0
   1  10   8    8.85    2.17   0
   1  11   8   21.25    1.89   0
   2  -2 -12  470.17    4.46   0
   3  -3  -9  790.65    4.91   0
   3  -3  -8  531.38    4.31   0
   3  -3  -7   25.41    2.11   0
   3   2   4    6.05    1.02   0
   3   3   5  327.60    2.66   0
   3  10   9  139.26    3.28   0
   4  -3  -9  356.08    3.88   0
   4  -3  -8   49.53    2.47   0
   4  -3  -7  247.77    2.92   0
   4   1   3  338.27    2.35   0
   4   4   6 1306.58    5.18   0
   4   7   8  420.83    3.75   0
   4   9   9  194.61    3.73   0
   5  -3  -8  132.44    2.62   0
   5   1   3    5.92    1.36   0
   5   5   7  119.33    2.74   0
   6   5   7   65.44    2.69   0
   7   3   5    9.87    2.03   0
   7   4   6   59.36    2.59   0
   8   7   8   61.63    2.67   0
   9   2   3  517.67    3.76   0
  -4   3  -8  141.11    2.77   0
  -3   1  -9    5.09    2.04   0
  -3   2 -10  176.88    3.71   0
  -2   0 -10  541.35    4.61   0
  -2   1 -11  253.57    4.24   0
  -2   6   4   -0.35    0.85   0
  -1  -1 -10  546.41    4.44   0
  -1   8   6   17.71    1.56   0
   0  -2  -9    2.12    1.83   0
   0  -2  -8 1276.36    5.99   0
   0  -1  -2   31.45    0.70   0
   2   8   8   20.80    1.72   0
   3  -2 -12  213.34    3.31   0
   3   4   6  920.26    4.45   0
   4  -1   0  424.24    1.40   0
   4   5   7   -1.96    2.10   0
   6   1   3  497.34    3.09   0
   6   8   9   27.25    2.97   0
   7   2   4  100.45    1.92   0
   7   5   7  396.76    4.29   0
   7   8   9    4.01    2.92   0
  10   1   1  318.41    2.91   0
  10   4   5  304.29    4.02   0
  10   5   6   49.78    3.11   0
  -4   3  -7    2.15    2.37   0
  -4   3  -3   -0.53    1.30   0
  -3   1  -8   69.83    2.71   0
  -2   0  -9  236.00    3.75   0
  -2   0  -3 1695.70    4.14   0
  -2   8   5    3.50    1.39   0
  -1  -1  -9   28.86    2.65   0
  -1   0 -11   55.24    3.13   0
   0  -2  -7 2466.02    7.59   0
   0  -2  -6   48.13    1.60   0
   0  -1 -11  851.07    5.85   0
   0   6   6    6.54    1.14   0
   1  -2 -10    2.49    1.88   0
   1  -1 -12    7.40    2.74   0
   1   9   8   32.95    2.25   0
   2  11   9  143.88    3.18   0
   3   1   3   13.82    0.82   0
   5  -1   0  865.43    2.24   0
   5   6   8  743.09    5.16   0
   5   8   9  234.31    3.37   0
   6   6   8  636.05    5.18   0
   8  -2  -8  178.72    2.80   0
   8  -2  -6   26.25    1.37   0
   8   3   5    9.47    2.18   0
   8   4   6   10.93    1.78   0
   8   5   7  322.46    4.21   0
   9   0   0   23.99    1.28   0
  10   0  -1   99.07    1.44   0
  10   3   4   36.11    2.29   0
  -4   3  -6  214.60    3.09   0
  -4   3  -5 1149.23    5.43   0
  -4   3  -4  115.35    2.26   0
  -3   1  -7  446.38    4.06   0
  -3   1  -4    2.48    1.51   0
  -3   2  -9  578.13    4.93   0
  -2   1 -10  219.68    3.94   0
  -2   1  -1  113.71    0.84   0
  -1  -1  -8   35.17    2.45   0
  -1  -1  -4 2445.85    5.46   0
   1  -2  -9   28.48    2.60   0
   2   2   4 1742.86    4.61   0
   2   3   5  814.41    3.50   0
   2  10   9   10.37    2.52   0
   3  -2 -11    2.34    2.36   0
   3   5   7  153.83    2.30   0
   4  -2 -11   78.94    2.81   0
   4   6   8  176.10    3.19   0
   4   8   9  313.15    3.66   0
   5  -2 -11  197.88    3.47   0
   7  -2  -4    7.84    0.79   0
   7   1   3  536.03    3.37   0
   7   6   8  267.18    3.56   0
   8  -2  -7   36.70    1.85   0
   8   2   4  272.37    3.08   0
   8   6   8   15.24    2.80   0
   9   1   2  235.89    2.56   0
  -4   4  -7    1.62    1.75   0
  -3   1  -6 1462.25    6.01   0
  -3   1  -5 1393.25    5.41   0
  -2   0  -8   51.35    1.98   0
  -2   0  -4  354.04    2.56   0
  -1  -1  -7  342.14    3.53   0
  -1  -1  -5   71.01    1.85   0
  -1   0 -10   94.92    3.03   0
   0  -1 -10   57.35    2.77   0
   1  -1 -11  147.16    3.49   0
   1   6   7   47.00    2.10   0
   1   8   8    1.32    1.97   0
   2  -2 -10   17.17    1.87   0
   2   4   6  320.34    2.60   0
   2   7   8    5.16    1.56   0
   3  -1   0    8.02    0.43   0
   3   8   9   57.53    2.70   0
   4   0   2  647.35    2.63   0
   4  10  10   24.35    2.75   0
   5   0   2  316.57    2.14   0
   6   7   9    1.09    2.88   0
   7   7   9    3.97    2.78   0
   8   0   1    9.29    1.35   0
   9   3   5   51.14    2.44   0
   9   4   6  182.83    3.34   0
   9   5   7   78.05    3.11   0
  10   2   3  111.01    2.59   0
  -4   4  -6   -1.06    2.20   0
  -3   2  -8   39.46    2.09   0
  -3   3  -9   53.70    2.35   0
  -2   0  -7  812.97    4.67   0
  -2   0  -6   86.00    2.53   0
  -2   0  -5    5.76    1.91   0
  -2   1  -9   68.33    2.87   0
  -1  -1  -6 1055.65    4.86   0
  -1   1 -11  396.70    4.30   0
  -1   7   6   -0.07    1.35   0
  -1  11   7  197.83    2.82   0
   0   0 -11   40.30    3.01   0
   0   2   3  930.26    2.68   0
   0  10   8   86.12    2.47   0
   0  11   8   83.75    2.55   0
   1  -2  -8 1178.45    5.47   0
   1  -2  -7  208.98    2.99   0
   1  -2  -5  922.03    3.87   0
   1   0 -12  451.19    5.07   0
   2   1   3  506.90    2.35   0
   2   5   7  424.89    3.47   0
   2   9   9  288.36    3.39   0
   3  -2 -10  373.63    3.91   0
   3   6   8    2.31    2.21   0
   5  -2 -10  374.66    3.91   0
   5   3   6   31.65    2.15   0
   5   7   9  113.17    2.80   0
   5   9  10   26.00    2.33   0
   6  -2 -10  179.77    2.85   0
   6  -1   0   88.31    1.04   0
   7  -2  -9   46.19    2.13   0
   8   7   9   21.84    3.36   0
   9   6   8    0.58    2.77   0
  -4   4  -5  156.81    2.76   0
  -4   4  -3   50.20    1.57   0
  -3   2  -7   44.42    2.55   0
  -3   2  -2 1837.10    4.19   0
  -3   4  -9  307.22    4.20   0
  -2   2 -10   65.69    2.51   0
  -1   0  -9  218.54    3.41   0
  -1  10   7   56.08    2.05   0
   0  -1  -9   12.95    1.83   0
   2  -1 -11    8.09    2.65   0
   4  -2 -10  790.04    4.99   0
   4   3   6   93.78    2.41   0
   4   7   9  651.09    4.77   0
   5   2   5 1396.91    5.50   0
   5   4   7  155.05    2.60   0
   6   0   2    7.49    1.18   0
   6   2   5    9.93    1.91   0
   6   3   6   22.89    1.76   0
   6   4   7  537.53    4.17   0
   6   5   8    8.98    2.58   0
   7  -2  -8  319.64    3.32   0
   7   3   6  149.23    2.89   0
   7   4   7  384.99    4.22   0
   8   1   3  283.62    2.84   0
   9   2   4    1.11    1.98   0
  -4   4  -4   21.77    1.75   0
  -4   6  -6   20.16    2.37   0
  -3   9   4   85.47    1.20   0
  -3  10   4    1.50    0.83   0
  -2   1  -8   15.92    2.57   0
  -2   3 -10  226.50    3.93   0
  -1   1 -10  445.76    4.66   0
  -1   2 -11   67.03    3.18   0
  -1   9   7  273.28    2.91   0
   0  -1  -8  112.90    2.66   0
   0   5   6  400.31    2.89   0
   0   9   8  204.23    3.02   0
   1  -1 -10   79.46    2.40   0
   1   3   5   31.70    1.45   0
   1   7   8    7.70    1.98   0
   1  10   9   -1.46    1.79   0
   2  -2  -8  501.52    3.97   0
   2  -2  -4  817.98    3.07   0
   2   6   8   95.04    2.58   0
   3  -2  -9  178.63    3.02   0
   3   0   2 2136.87    4.20   0
   4   2   5 1416.31    5.07   0
   4   4   7   12.33    1.59   0
   5   5   8  140.42    2.71   0
   6  -2  -9   -0.79    1.93   0
   6   8  10   60.38    2.65   0
   7   5   8  181.30    3.57   0
  10   4   6  230.67    3.39   0
  -3   2  -6   91.20    2.12   0
  -3   4  -8   31.47    2.63   0
  -3   6   3  117.09    0.97   0
  -2   2  -9  405.52    4.34   0
  -1   0  -8  750.76    4.92   0
   0  -1  -3 2953.68    5.09   0
   0   0 -10   40.31    2.10   0
   0   1 -11  310.67    4.34   0
   1   0 -11  326.44    4.19   0
   1   0   1  685.89    1.57   0
   1   2   4  196.95    1.82   0
   1   4   6    2.26    1.22   0
   1   9   9    0.95    2.18   0
   2  -2  -7   32.65    2.19   0
   3  -1 -11    5.14    1.85   0
   3   3   6  807.77    4.04   0
   3   4   7   95.13    2.46   0
   3   9  10  386.86    4.13   0
   4  -2  -9  651.83    4.37   0
   4  -1 -11   -2.90    2.27   0
   4   5   8  431.29    3.76   0
   4   8  10   -1.52    2.85   0
   5  -2  -9  199.44    2.79   0
   5   1   4  405.27    3.06   0
   5   6   9  244.48    3.86   0
   6   6   9  168.65    3.07   0
   7  -2  -7  368.96    3.12   0
   7  -2  -6   13.08    1.65   0
   7  -2  -5   34.01    1.34   0
   7   0   2    5.02    1.25   0
   7   2   5   -0.77    1.44   0
   7   6   9   84.91    3.49   0
   8  -1  -1  165.29    1.15   0
   8   3   6  275.51    3.69   0
   8   4   7  143.40    2.84   0
   8   5   8   91.86    3.25   0
  10   1   2  101.97    2.29   0
  10   3   5    9.17    2.25   0
  -4   5  -4   64.62    2.13   0
  -4   5  -3   33.29    1.93   0
  -4   5  -2   -0.84    1.25   0
  -4   6  -5   -0.72    1.92   0
  -3   2  -5    8.22    1.50   0
  -3   2  -4   21.65    1.92   0
  -3   2  -3  473.03    2.69   0
  -3   8   4    9.26    0.96   0
  -2   1  -7   91.36    2.69   0
  -1   8   7  173.37    2.53   0
   0  -1  -7   64.90    1.86   0
   0   6   7  452.86    3.34   0
   0   8   8  197.09    2.94   0
   1  -1  -9  416.74    3.67   0
   1   5   7 1626.69    5.85   0
   2  -2  -6 1071.82    4.77   0
   2  -2  -5 2520.13    6.26   0
   2  -1 -10    6.91    1.87   0
   3  -2  -8   37.03    1.80   0
   3   2   5 1395.22    4.80   0
   3   5   8  448.09    3.98   0
   4   1   4    7.55    1.59   0
   4   6   9   48.90    2.84   0
   5  -1 -11  127.56    2.74   0
   6  -2  -8  362.21    3.38   0
   6   1   4  837.72    4.22   0
   8   6   9   59.47    2.73   0
   9   4   7   20.31    2.64   0
   9   5   8   14.34    2.83   0
  -2   2  -8   13.06    2.49   0
  -2   3  -9   68.51    2.35   0
  -1   0  -7 1163.40    5.47   0
  -1   0  -2 1092.10    2.79   0
  -1   1  -9   14.94    1.97   0
  -1   2 -10   13.31    2.11   0
   0  -1  -6  125.00    2.36   0
   0  -1  -4 2285.37    5.48   0
   0   0  -9   -1.65    2.45   0
   0   2 -11  303.80    4.49   0
   2   0 -11  153.76    3.41   0
   2   7   9  405.33    4.11   0
   2   9  10  183.01    3.39   0
   3  -1 -10    5.63    2.45   0
   3   8  10   15.55    2.76   0
   4  -2  -8   21.11    1.63   0
   5  -2  -8   86.66    2.45   0
   5  -2  -3 1736.77    3.08   0
   5   7  10    1.02    2.87   0
   6  -2  -7  694.78    4.06   0
   6   7  10   22.63    2.42   0
   7   1   4 1524.00    5.78   0
   7   7  10   -3.41    2.31   0
   8   2   5    1.87    1.64   0
   9   0   1  110.14    1.85   0
   9   1   3   13.64    1.87   0
   9   3   6  415.05    4.48   0
  10   2   4   10.20    2.28   0
  -4   7   0    1.30    0.79   0
  -4   8  -3   99.55    2.27   0
  -4   9  -1   33.32    1.43   0
  -3   3  -6  745.35    4.40   0
  -3   4  -7  176.26    2.78   0
  -2   1  -6 1124.26    5.08   0
  -2   1  -2   30.35    0.76   0
  -2   4  -9  157.89    3.53   0
  -2   8   6  158.70    2.04   0
  -1   0  -6  868.27    4.50   0
  -1   3 -10  278.74    4.17   0
   0  -1  -5  431.08    2.91   0
   0   1 -10  153.39    2.91   0
   0   1   2   33.12    0.57   0
   1  -1  -8 1042.85    5.06   0
   1   0 -10   15.15    1.96   0
   1   1 -11   88.25    2.81   0
   1   6   8  130.46    2.72   0
   1   8   9    6.45    1.76   0
   2   3   6 1532.03    5.26   0
   2   4   7   -0.43    1.37   0
   3  -2  -4  979.29    3.39   0
   3   1   4    2.11    1.40   0
   3   6   9    9.55    2.57   0
   4  -2  -7   16.47    1.99   0
   4  -1 -10   19.59    2.45   0
   4   7  10  180.50    3.78   0
   4   9  11   14.61    3.22   0
   5  -2  -7  493.58    3.64   0
   6  -2  -4   91.63    1.31   0
   6  -1 -10  306.42    3.75   0
   7  -1   0   31.61    0.98   0
  10   0   0    2.47    1.10   0
  -4   7  -3   18.58    1.77   0
  -4   8  -2  106.78    2.15   0
  -4   8   0    2.16    0.94   0
  -3   3  -5  565.85    3.89   0
  -3   5  -7    4.56    1.79   0
  -2   1  -5  981.38    4.45   0
  -2   1  -3  923.26    3.60   0
  -1   1  -8   15.95    2.36   0
  -1   7   7  217.13    2.63   0
  -1  10   8  214.42    3.03   0
   0   0  -8 1339.91    6.07   0
   0  10   9   25.36    2.25   0
   1   1   3 2202.49    4.40   0
   1  10  10  291.39    3.95   0
   2   0   2 2441.72    4.28   0
   2   2   5  824.73    3.63   0
   2   5   8    5.61    2.02   0
   3  -2  -5 1623.97    5.21   0
   3   0 -11    3.82    1.94   0
   5  -1 -10  285.39    3.38   0
   5   3   7  253.54    3.08   0
   5   4   8  503.47    4.26   0
   5   5   9  406.85    4.44   0
   5   8  11   -1.08    2.86   0
   6  -2  -6  140.92    2.16   0
   6  -2  -5   60.89    1.76   0
   6   3   7   -1.86    1.68   0
   6   4   8  753.93    5.21   0
   6   5   9   19.93    3.11   0
   7   3   7  108.80    3.00   0
   7   4   8  400.00    4.52   0
   7   5   9    3.18    2.76   0
   8   0   2  444.33    2.91   0
   9   2   5   91.41    2.77   0
  -4   7  -2    0.21    1.44   0
  -2   1  -4  625.85    3.39   0
  -2   2  -7  683.20    4.39   0
  -1   0  -5    5.56    1.24   0
  -1   0  -4   97.58    1.89   0
  -1   0  -3  249.10    1.79   0
   0   2 -10   25.84    2.94   0
   0   4   6  133.86    2.14   0
   1  -1  -7  701.62    3.98   0
   1   0  -9    3.30    2.41   0
   1   2 -11  145.98    3.68   0
   2   0 -10   57.45    2.71   0
   3  -1  -9  232.87    3.21   0
   3   7  10  379.75    4.50   0
   3   9  11   22.05    3.05   0
   4  -2  -6  262.51    2.65   0
   4   0 -11   95.70    2.65   0
   4   3   7    1.18    1.57   0
   4   4   8  223.47    3.05   0
   4   5   9 1100.73    6.27   0
   5  -2  -6    3.41    1.62   0
   5   0   3  142.99    2.03   0
   5   2   6  109.10    2.23   0
   6   2   6  135.09    2.79   0
   6   6  10   10.05    3.27   0
   7  -1  -9   -3.24    2.12   0
   7   6  10  172.23    4.24   0
   8  -1  -8  332.74    3.41   0
   8   1   4   94.58    2.34   0
   8   4   8   24.49    2.99   0
   8   5   9    2.24    3.11   0
  10   3   6  146.94    3.54   0
  -3   3  -4    8.99    1.66   0
  -2   4  -8   42.16    2.71   0
  -1   3  -9   52.82    2.91   0
  -1   9   8   39.08    2.13   0
   0   1  -9   23.73    1.97   0
   0   3   5  605.94    2.94   0
   0   5   7  534.07    3.67   0
   1   1 -10   23.66    2.15   0
   1   7   9    1.04    1.68   0
   1   9  10  131.02    3.29   0
   2  -1  -8 1666.47    6.25   0
   2   6   9  141.55    2.67   0
   3   3   7  191.00    2.86   0
   3   4   8   15.32    2.26   0
   4  -2  -5  200.97    2.24   0
   4  -2  -4   66.55    1.39   0
   4  -1  -9   54.18    2.49   0
   4   0   3  100.86    1.69   0
   4   2   6  932.52    4.63   0
   4   8  11   26.93    2.54   0
   5  -2  -5  113.03    1.82   0
   5  -1  -9    8.93    2.11   0
   5   6  10    6.85    2.14   0
   6  -1  -9   38.15    2.41   0
   6   0   3   -1.63    1.38   0
   7   2   6   28.92    1.79   0
   8   3   7  354.64    3.88   0
   9  -1  -6   11.64    1.63   0
  -3   3  -3  939.30    4.09   0
  -3   4  -5    9.71    2.02   0
  -3   4   1  317.49    0.82   0
  -3   7  -6   28.42    2.46   0
  -2   2  -6  301.79    2.98   0
  -2   3  -7    0.52    2.37   0
  -2   5  -8   13.65    2.48   0
  -2   7   6   29.02    1.55   0
  -2  10   7   78.91    2.16   0
  -1   1  -7    3.06    1.56   0
  -1   2  -8  457.53    4.30   0
  -1   3   4 1848.88    4.21   0
  -1   5   6   -0.16    1.07   0
   0   0  -7 1151.51    5.15   0
   1  -1  -6  129.49    1.96   0
   1   3   6  746.67    3.71   0
   1   4   7  619.90    3.71   0
   2   1   4  252.15    1.97   0
   2   2 -11   76.79    3.15   0
   3   0 -10  398.41    3.91   0
   3   1 -11    8.14    2.20   0
   3   2   6  690.03    4.09   0
   3   5   9  511.19    4.65   0
   4   6  10    1.16    2.13   0
   5  -1   1  635.39    2.44   0
   5   1   5  175.45    2.74   0
   5   7  11  146.42    3.82   0
   6   1   5   43.26    2.18   0
   8   2   6   16.20    2.61   0
   9   4   8   -1.57    2.28   0
  10   1   3    8.11    1.90   0
  -2   9   7    3.84    1.78   0
  -1   4  -9    6.27    2.07   0
  -1   6   7  542.22    3.59   0
  -1   8   8  756.65    4.55   0
   0   1  -8  570.43    4.43   0
   0   2   4   12.65    0.81   0
   0   4 -10   16.02    3.18   0
   1  -1  -5  483.15    3.02   0
   1  -1  -2 1179.90    2.52   0
   1   0  -8  405.53    3.76   0
   1   2   5  110.31    1.84   0
   1   8  10  644.30    5.03   0
   2  -1  -7  284.09    3.06   0
   2   0  -9   59.89    2.64   0
   2   7  10  119.34    2.74   0
   2   9  11   34.55    2.91   0
   3  -1  -8  417.47    3.38   0
   3   0   3 1313.22    4.05   0
   3   8  11   13.99    2.34   0
   4  -1   1 1279.32    3.12   0
   4   0 -10  687.96    5.08   0
   4   1 -11    9.28    2.74   0
   4   1   5  182.43    2.65   0
   5   0 -10  227.05    3.47   0
   6  -1   1  445.06    2.29   0
   6   0 -10    5.53    2.29   0
   7  -1  -8  303.04    3.32   0
   7   0   3   79.91    1.82   0
   7   1   5   23.03    2.08   0
   8  -1  -7  220.19    2.82   0
   9  -1  -5    5.24    1.41   0
   9   1   4   12.31    2.15   0
   9   3   7   95.73    2.81   0
  10   2   5  194.51    3.28   0
  -3  10   5   19.01    0.94   0
  -2   2  -5   58.73    1.76   0
  -1   1  -6  332.55    2.92   0
  -1   5  -9   21.49    2.29   0
   0   0  -6  115.73    2.33   0
   1  -1  -4  986.59    3.70   0
   1   1  -9  251.19    3.59   0
   2   3   7 1185.03    5.41   0
   2   4   8  118.88    2.78   0
   3   2 -11    9.66    3.05   0
   3   6  10  261.88    3.56   0
   4  -1  -8    0.47    2.06   0
   4   7  11   65.69    2.71   0
   5   4   9  272.44    4.23   0
   6  -1  -8   33.99    2.17   0
   6   3   8  102.38    3.40   0
   6   4   9   61.59    3.28   0
   6   5  10   20.46    3.11   0
   7   4   9   15.97    3.27   0
   7   5  10   17.62    3.24   0
   9   0   2  239.83    2.45   0
  -3   7  -5   99.63    2.67   0
  -2   8   7   85.55    2.18   0
  -1   2  -7 1282.75    5.99   0
  -1   3  -8   76.33    2.38   0
  -1  10   9  165.51    3.08   0
   0   3  -9    6.31    2.66   0
   1  -1  -3 1248.52    3.48   0
   2  -1  -6  261.64    2.68   0
   2   2   6   11.85    1.85   0
   2   5   9  117.94    2.59   0
   3  -1  -7  101.76    2.30   0
   3   0  -9  626.17    4.64   0
   3   1 -10   29.19    2.89   0
   3   1   5 1169.19    4.86   0
   4   3   8  617.22    4.75   0
   4   4   9   21.34    2.83   0
   5  -1  -8   75.46    2.02   0
   5   3   8  711.42    5.02   0
   5   5  10    4.16    2.32   0
   6   6  11   49.75    3.75   0
   7   3   8   21.29    2.32   0
   8  -1   0  107.41    1.28   0
   8   0   3  171.43    2.59   0
   8   1   5   14.39    2.27   0
   8   4   9   89.55    3.82   0
   9  -1  -4   -2.64    1.05   0
   9  -1  -3   97.99    1.06   0
   9   2   6   23.02    2.10   0
  10   0   1  134.22    1.86   0
  -2   2  -4  137.04    2.19   0
  -1   1  -5   73.24    2.13   0
  -1   2   3  256.05    1.55   0
  -1   7   8   27.41    2.08   0
  -1   9   9   25.61    2.21   0
   0   0  -5  376.41    2.88   0
   0   1  -7  635.13    4.33   0
   0   9  10    8.00    2.43   0
   1   0  -7  389.09    3.17   0
   1   7  10    4.96    2.71   0
   2   2 -10   77.23    3.10   0
   2   6  10  737.86    5.60   0
   4   0  -9  696.36    4.90   0
   4   5  10  166.47    3.26   0
   5   2   7  143.35    2.66   0
   5   6  11   40.75    2.78   0
   6   2   7  556.56    4.41   0
   7  -1  -7    3.24    1.80   0
   7   0  -9   34.44    2.29   0
   7   2   7  681.73    5.33   0
   8  -1  -6    9.96    1.67   0
   8   3   8   51.57    3.11   0
  -3   6  -4   44.78    2.13   0
  -3   8  -4    6.44    2.18   0
  -1   5  -8   72.50    3.23   0
  -1   6  -8   62.04    3.05   0
   0   3   6  945.58    4.26   0
   1   1  -8 1379.06    6.35   0
   1   1   4 2388.53    5.55   0
   1   2  -9   44.75    2.18   0
   1   4 -10    0.72    2.35   0
   2   1  -9  436.06    3.98   0
   3  -1   1 1474.04    3.15   0
   3   3   8  237.59    3.49   0
   3   4   9  137.27    3.21   0
   4  -1  -7  402.25    3.48   0
   4   1 -10  143.86    2.95   0
   4   2   7   48.15    1.96   0
   4   6  11   24.53    3.19   0
   5   0  -9  163.59    3.18   0
   5   0   4  792.05    4.17   0
   5   1 -10  255.74    3.85   0
   6  -1  -7  121.88    2.40   0
   6   0  -9    2.89    2.42   0
   6   0   4  647.97    4.04   0
   7  -1   1   98.22    1.38   0
   8   2   7  307.77    4.20   0
  10   1   4   12.90    2.15   0
  -3   4  -2 1293.19    4.30   0
  -3   7  -4    8.05    2.06   0
  -2   2  -3 1854.78    5.13   0
  -2   3  -5  337.80    2.98   0
  -2  10   8  222.86    3.02   0
  -1   2  -6  404.44    3.67   0
  -1   3  -7  270.48    3.19   0
  -1   4   6  189.63    2.28   0
  -1   5   7   22.00    1.97   0
   0   1   3 3391.14    5.52   0
   0   8  10  395.65    4.41   0
   1   0   2 1124.25    2.93   0
   1   3   7  955.72    4.87   0
   1   4   8  295.30    3.06   0
   1   5   9    3.34    2.49   0
   2  -1  -5   44.00    1.69   0
   2   0   3 1707.99    4.41   0
   2   1   5  703.45    3.80   0
   2   3 -10   11.29    2.86   0
   2   7  11    1.24    2.85   0
   3  -1  -6  427.89    3.20   0
   3   0  -8   79.70    2.56   0
   3   2 -10  409.23    4.81   0
   3   2   7  156.62    3.04   0
   3   5  10  357.35    4.03   0
   4   0   4  516.41    3.19   0
   5  -1  -7  106.77    2.34   0
   5   1   6  153.38    3.11   0
   6   1 -10  347.03    4.00   0
   6   1   6   -0.11    2.39   0
   7   0   4   30.15    2.03   0
   8   0  -8   29.18    2.08   0
   9   1   5   88.79    2.84   0
  -3   5  -3  414.28    3.15   0
  -2   9   8   45.28    2.30   0
  -1   1  -4  797.15    3.59   0
  -1   3   5  296.69    2.38   0
  -1   8   9   94.80    2.29   0
   0   0  -4  136.04    1.61   0
   0   3  -8  726.73    5.23   0
   1   0  -6  190.61    2.29   0
   1   3  -9  192.93    3.68   0
   1   8  11  555.81    4.87   0
   2  -1   0 1973.65    2.10   0
   2   0  -7   -0.66    2.11   0
   2   4 -10   29.71    3.04   0
   3   1  -9  168.18    3.32   0
   3   6  11    2.35    2.35   0
   4   1   6   66.96    2.49   0
   5   4  10    5.29    3.04   0
   6   3   9  147.51    3.88   0
   6   4  10   10.97    3.23   0
   6   5  11  364.73    5.52   0
   7  -1  -6   30.34    1.95   0
   7   1   6   81.53    2.79   0
   7   4  10  362.12    5.28   0
  -3   6  -3   24.03    1.89   0
  -3   7   5  198.93    1.80   0
  -3   8  -3   27.94    2.07   0
  -2   2  -2 1014.17    3.34   0
  -1   4  -7  540.37    4.31   0
   0   1  -6   85.35    1.92   0
   0   2  -7  613.54    4.50   0
   0   2   5   43.37    1.34   0
   1   2   6  185.22    2.24   0
   1   4  -9  106.01    3.32   0
   1   6  10  645.44    4.90   0
   2  -1  -4  757.70    3.20   0
   2   1  -8  931.50    5.43   0
   2   2  -9  362.37    3.87   0
   2   3   8   48.15    2.02   0
   2   4   9  209.98    3.09   0
   2   5  10   20.60    2.98   0
   3   0   4    6.51    1.62   0
   3   3 -10   33.16    3.29   0
   4  -1  -6 1874.06    5.98   0
   4   0  -8   35.24    2.32   0
   4   1  -9   81.30    2.92   0
   4   2 -10  277.48    3.88   0
   4   4  10  112.85    3.45   0
   5  -1   2  915.94    3.63   0
   5   3   9  702.43    5.42   0
   5   5  11  285.75    4.39   0
   6  -1   2    4.34    1.45   0
   7   0  -8  169.80    2.93   0
   7   3   9   14.46    2.64   0
   8  -1  -5   21.97    1.43   0
   9   0   3  633.02    4.01   0
   9   2   7    3.10    2.19   0
  10   0   2  117.98    2.15   0
  -3   7  -3  302.96    3.23   0
  -2   2  -1 1406.55    3.30   0
  -2   3  -4  345.45    2.76   0
  -1   1  -3 4074.98    7.03   0
  -1   2  -5    3.10    1.99   0
  -1   3  -6    4.06    2.23   0
  -1   6  -7  161.62    3.65   0
  -1   7  -7  284.35    4.28   0
   0   0  -3  902.81    3.15   0
   0   4  -8   93.79    2.74   0
   0   7  10   11.94    2.02   0
   0   9  11  116.53    3.51   0
   1   1  -7  705.87    4.29   0
   1   5  -9   37.82    3.44   0
   2   2   7   29.70    2.31   0
   2   6  11  245.83    4.29   0
   3   1   6 1373.88    5.67   0
   4  -1   2 1625.39    4.43   0
   4   3   9  784.22    5.54   0
   4   5  11    7.32    2.41   0
   5  -1  -6 1178.23    4.94   0
   5   0  -8   77.67    2.09   0
   5   1  -9  131.15    3.18   0
   5   2 -10  106.23    2.97   0
   5   2   8  245.50    3.50   0
   6  -1  -6   13.57    1.80   0
   6   0  -8  473.11    4.03   0
   6   2   8  551.61    4.84   0
   7   2   8  363.54    4.70   0
   8   0   4   53.06    2.27   0
   8   1   6  273.98    3.45   0
   8   3   9    1.64    2.47   0
  -3   5  -2   43.66    1.64   0
  -3   9  -2   73.35    2.24   0
  -2   4   5 1768.48    4.87   0
  -2   5  -5   22.27    2.15   0
  -2   6  -5   33.43    2.44   0
  -2   7  -5    9.09    2.49   0
  -2   8  -5    6.41    2.49   0
  -1   1   1   95.86    0.51   0
  -1   9  10    9.98    2.62   0
   0   5  -8  532.59    4.85   0
   0   6  -8    9.47    3.02   0
   1   0  -5 1170.91    4.54   0
   2   3  -9  159.42    3.09   0
   3  -1  -5  513.46    2.94   0
   3   0  -7    5.61    2.10   0
   3   2  -9  781.70    5.69   0
   3   3   9  311.37    4.17   0
   3   4 -10  203.88    3.79   0
   3   4  10  548.16    5.35   0
   4   2   8  191.99    3.22   0
   4   3 -10  294.29    4.14   0
   4   6  12  294.01    4.41   0
   5   0   5 1968.23    7.10   0
   6   0   5   47.59    2.38   0
   6   1  -9   -0.07    1.95   0
   8  -1   1   56.32    1.43   0
   8   0  -7   18.61    1.96   0
   8   2   8   77.28    3.65   0
  10   1   5  114.43    3.04   0
  -3   8  -2  233.77    3.01   0
  -3   8   6  360.41    2.60   0
  -1   2   4  412.07    2.41   0
  -1   4  -6  258.39    3.50   0
   0   0  -2  174.55    1.42   0
   0   1  -5   83.99    2.05   0
   0   3  -7  851.46    5.06   0
   0   3   7  140.34    2.76   0
   0   5   9    1.01    1.78   0
   0   8  11  130.05    3.72   0
   1   1   5   69.03    1.92   0
   1   3  -8  789.89    5.25   0
   1   3   8   63.23    2.73   0
   1   4   9  148.01    2.87   0
   2  -1  -3  104.66    1.33   0
   2   0  -6  564.99    3.73   0
   2   7  12   -3.27    3.07   0
   3   1  -8   75.34    2.34   0
   3   2   8  140.91    3.28   0
   3   5  11    3.10    2.41   0
   4   0   5 2144.51    7.16   0
   5   1   7  340.04    4.22   0
   6   1   7  108.45    3.41   0
   7  -1  -5  223.62    2.35   0
   7  -1   2  127.89    1.92   0
   7   0   5    6.29    2.30   0
   8  -1  -4  201.99    2.02   0
   9   1   6  388.42    4.58   0
  -3   6  -2  543.08    3.41   0
  -3   7  -2  162.58    2.52   0
  -2   3  -3  958.81    3.92   0
  -2   7   8   62.34    2.46   0
  -1   1  -2   54.35    0.98   0
  -1   5   8   17.88    1.72   0
   0   2  -6  239.82    2.76   0
   0   6  10  510.16    4.78   0
   1   4  -8   81.86    3.17   0
   1   6  11  786.11    6.10   0
   2   0   4  399.64    2.74   0
   2   1  -7  238.15    3.28   0
   2   1   6 1701.82    6.18   0
   2   2  -8  280.59    3.44   0
   2   4  10 1492.88    7.78   0
   3  -1   2   42.00    1.25   0
   3   3  -9    6.99    2.92   0
   3   6  12  264.62    4.35   0
   4  -1  -5  269.47    2.56   0
   4   0  -7  367.52    3.46   0
   4   1   7    4.99    2.50   0
   4   2  -9  648.85    5.09   0
   5   3  10    6.41    3.32   0
   5   4  11   60.67    4.10   0
   6   3  10   78.74    4.04   0
   6   4  11   29.34    3.12   0
   7   0  -7  512.64    3.97   0
   7   1   7   16.26    2.21   0
   7   3  10  111.45    4.07   0
   8   1  -8  434.95    4.20   0
   9   0  -6   95.83    2.28   0
   9   0   4   26.57    2.44   0
  -3   5  -1   13.62    1.22   0
  -3   6   5  575.23    2.80   0
  -3   9  -1  176.74    2.69   0
  -2   9   9   19.65    2.39   0
  -1   2  -4  545.78    3.42   0
  -1   3  -5   50.45    2.21   0
  -1   5  -6    0.21    1.90   0
  -1   6  -6  106.76    3.35   0
  -1   7  -6   92.32    3.26   0
   0   1   4 2585.94    5.85   0
   0   2   6   46.26    2.15   0
   1   0   3  301.93    2.02   0
   1   1  -6    1.89    1.50   0
   1   2   7 1224.06    5.55   0
   1   5  -8  307.99    4.48   0
   2   3   9  111.87    2.81   0
   2   5  11   52.61    3.39   0
   3  -1  -4   96.93    1.66   0
   3   0   5  340.55    3.37   0
   4   1  -8    3.17    1.86   0
   4   3  10   91.06    3.97   0
   4   4  11   53.39    3.81   0
   4   5  12  162.96    4.48   0
   5  -1  -5  251.13    2.56   0
   5  -1   3   16.12    1.78   0
   5   0  -7  570.78    4.13   0
   5   2  -9   63.78    2.65   0
   5   2   9    7.38    3.23   0
   6  -1  -5   32.24    1.71   0
   6  -1   3  217.55    2.56   0
   6   0  -7  720.79    4.65   0
   6   2  -9    4.22    3.10   0
   6   2   9   72.00    3.96   0
   7   1  -8  570.96    4.71   0
   7   2  -9   11.58    2.75   0
   8   0   5    4.09    2.57   0
   8   1   7   47.17    3.32   0
  10   0   3   35.97    2.22   0
  -2   3   4  571.04    2.68   0
  -2   6  -4   92.75    2.65   0
  -2   7  -4   87.42    2.91   0
  -1   7  10   20.26    2.86   0
   1   0  -4 3522.60    6.89   0
   2   2   8   15.02    2.01   0
   2   6  12    5.84    3.36   0
   3   0  -6  158.93    2.69   0
   3   1   7  423.57    3.84   0
   3   2  -8  281.41    4.07   0
   4  -1   3    3.45    1.58   0
   4   2   9  152.64    3.96   0
   4   3  -9  133.43    3.73   0
   5   1  -8    0.81    1.92   0
   6   1  -8  124.62    3.09   0
   7   2   9    5.79    2.62   0
  -3   5   4  122.38    1.33   0
  -3   6  -1  556.43    3.17   0
  -3   8  -1  259.23    2.78   0
  -2   3  -2 1059.17    3.85   0
  -1   1  -1  214.48    1.31   0
  -1   4  -5   55.96    2.67   0
   0   1  -4 3234.18    7.09   0
   0   3  -6   13.30    1.77   0
   0   4   9   -1.19    2.72   0
   0   5  10  133.90    3.49   0
   1   3  -7  662.79    5.06   0
   2  -1  -2  673.98    2.07   0
   2  -1   1  168.04    1.26   0
   2   0  -5 2333.36    6.41   0
   3   1  -7   32.28    2.50   0
   3   3  10  104.85    3.04   0
   3   4  11   43.06    2.89   0
   3   5  -9   51.57    2.95   0
   3   5  12   13.12    3.88   0
   5   0   6  343.97    4.11   0
   5   3  -9  298.61    4.84   0
   6   0   6   34.46    2.75   0
   6   1   8  519.19    5.42   0
   7  -1   3  600.21    3.85   0
   8  -1   2   69.05    1.76   0
   8   0  -6   37.07    2.14   0
   9   1   7  156.65    3.75   0
  10   0  -4   44.53    1.71   0
  -3   7  -1  154.49    2.26   0
  -2   4   6  488.99    3.29   0
  -2   9  -3  177.05    3.36   0
  -1   2   5  944.58    4.10   0
  -1   4   8 2375.30    7.99   0
  -1   8  -5    3.95    3.03   0
  -1   8  11  124.11    3.50   0
   0   2  -5  724.69    4.26   0
   0   3   8   27.92    2.04   0
   1   1   6 1113.77    5.11   0
   1   3   9  110.49    3.29   0
   1   4  10  737.04    5.52   0
   1   5  11  316.02    4.59   0
   2   0   5    8.67    2.09   0
   2   1   7  820.53    5.28   0
   3   2   9  597.83    5.50   0
   4  -1  -4  285.29    2.25   0
   4   0  -6   -0.77    2.04   0
   4   0   6   22.01    2.06   0
   4   1   8  693.39    5.63   0
   4   2  -8    4.10    2.79   0
   4   4  -9  251.15    4.01   0
   5   1   8  849.44    5.99   0
   6   3  -9    3.72    2.47   0
   7  -1  -4 1329.82    4.33   0
   7   0   6   54.31    2.92   0
   7   1   8   31.51    3.48   0
   8  -1  -3    2.57    1.17   0
   9  -1   0  114.76    1.05   0
   9   0   5    0.09    2.62   0
  -3   8   7   50.18    1.70   0
  -2   7   9   88.10    2.74   0
  -1   2  -3  229.42    2.20   0
  -1   3  -4  673.05    3.95   0
  -1   5  -5    3.97    1.83   0
  -1   6  -5    2.67    2.71   0
  -1   6  10   31.72    2.93   0
   0   1   5  411.55    3.07   0
   0   4  -6   51.08    2.27   0
   0   8  -6   12.13    3.06   0
   1   0   4   97.57    1.96   0
   1   1  -5   59.34    1.63   0
   1   2   8  823.16    5.35   0
   1   4  -7    8.44    2.20   0
   1   6  12   46.37    3.62   0
   2   1  -6  823.58    4.38   0
   2   3  10   36.85    3.28   0
   2   4  11  239.61    4.42   0
   2   5  -8   39.61    2.73   0
   2   5  12   36.71    3.45   0
   3  -1   3  174.89    2.15   0
   3   0   6  309.21    3.57   0
   3   3  -8    0.50    2.15   0
   4   1  -7  584.89    4.46   0
   4   4  12  314.83    5.34   0
   4   5  -9  322.76    4.56   0
   5  -1   4   -0.18    2.10   0
   5   0  -6  147.87    2.56   0
   5   2  -8   60.26    3.18   0
   5   3  11  257.27    4.45   0
   5   4  -9   -1.85    3.11   0
   6  -1   4  833.02    4.66   0
   7   0  -6    8.22    1.99   0
   8   1  -7  277.77    3.57   0
   8   1   8   69.91    3.42   0
   8   2  -8    2.20    2.49   0
  10   0   4    3.32    2.17   0
  -3   6   6 1294.71    4.45   0
  -2   8  -3  126.51    2.92   0
   0   2   7 2607.21    7.76   0
   0   5  -6  166.43    3.37   0
   0   6  -6   11.71    3.06   0
   0   7  -6    3.87    2.91   0
   0   7  12  171.86    4.15   0
   1   5  -7  235.81    3.49   0
   1   6  -7    3.66    3.12   0
   1   7  -7   86.01    3.65   0
   2  -1   2   48.22    1.24   0
   2   2   9  214.27    3.75   0
   3   1   8  389.10    4.33   0
   3   4  -8  226.86    4.18   0
   4  -1   4   88.50    2.35   0
   4   3  11   -0.64    2.83   0
   5  -1  -4  441.79    2.65   0
   5   1  -7   22.83    2.46   0
   5   2  10   -1.90    2.62   0
   6  -1  -4 1467.59    4.44   0
   6   0  -6  416.19    3.18   0
   6   2  -8  358.96    3.96   0
   6   2  10   11.61    2.98   0
   7   1  -7   57.04    2.63   0
   7   2  -8  105.14    2.82   0
   8  -1   3  652.55    3.95   0
   8   0   6   18.12    2.53   0
   9  -1   1    0.76    1.26   0
  -3   7   7   40.73    1.66   0
  -2   3   5  339.41    2.34   0
  -2   6  -3    5.27    1.49   0
  -2   8  10    5.32    2.46   0
  -1   7  11  401.61    4.30   0
  -1   9  -4   24.31    2.94   0
   0   4  10  244.93    3.85   0
   1   0  -3  362.27    2.01   0
   2   3  -7   46.85    2.24   0
   3   0  -5 1744.11    5.30   0
   3   3  11   -0.81    3.37   0
   3   4  12  198.53    4.47   0
   3   5  -8    6.99    3.12   0
   4   2  10  218.85    3.85   0
   4   3  -8    6.06    2.22   0
   5   0   7  195.88    3.85   0
   6   0   7  284.54    4.18   0
   6   1  -7   52.13    2.19   0
   7  -1   4  851.30    4.80   0
  -3   5   5   12.65    1.08   0
  -3   9   8   38.04    1.91   0
  -2   6   9  147.31    2.94   0
  -1   1   3 1336.38    3.64   0
  -1   2   6   45.31    2.05   0
  -1   4  -4  471.41    3.56   0
  -1   4   9  165.11    3.12   0
   0   0   2  194.70    1.35   0
   0   1  -3 2770.54    5.57   0
   0   3   9   94.50    3.04   0
   0   5  11  742.47    5.55   0
   1   1   7  364.51    3.35   0
   1   3  -6   36.07    1.94   0
   1   3  10  193.93    3.87   0
   1   4  11  414.19    4.45   0
   1   5  12   43.30    3.53   0
   2   0  -4 2485.63    5.63   0
   2   0   6   76.14    2.60   0
   2   1   8   78.33    3.13   0
   2   4  -7    5.34    2.79   0
   3  -1   4    3.44    1.78   0
   3   1  -6  994.34    4.68   0
   3   2  10  993.95    6.86   0
   3   6  -8  101.98    3.19   0
   4   0   7   84.88    2.49   0
   4   1   9  398.66    4.78   0
   4   4  -8    3.89    3.02   0
   5   1   9  671.13    5.60   0
   5   3  -8   72.63    2.62   0
   6   1   9   58.00    2.92   0
   6   3  -8  158.58    3.61   0
   7   0   7  552.43    5.14   0
   7   1   9   11.23    3.45   0
   8   0  -5  661.02    3.75   0
   9   0   6   -4.38    2.33   0
   9   1  -6  117.80    2.52   0
  -3   8   8  173.79    2.43   0
  -2   9  -2  207.70    3.05   0
  -1   3   8  631.49    4.41   0
  -1   5  10    1.60    1.94   0
  -1   6  11   -1.01    2.60   0
   0   1   6  123.46    2.42   0
   0   6  12   25.64    2.53   0
   1   0   5    3.57    1.28   0
   1   2   9  365.48    4.23   0
   1   4  -6    0.03    2.27   0
   2  -1   3 1083.35    3.94   0
   2   2  -6  455.98    3.50   0
   2   3  11  174.78    4.16   0
   2   4  12   12.52    3.50   0
   2   5  -7   28.83    3.19   0
   2   7  -7   -3.37    2.99   0
   3   0   7  133.19    3.16   0
   3   3  -7   -0.56    2.58   0
   4   0  -5   65.82    1.94   0
   4   2  -7  369.34    3.58   0
   5  -1   5    9.40    2.19   0
   6  -1   5    6.22    2.20   0
   7   3  -8  478.40    4.67   0
   8   0   7  539.30    5.01   0
   9  -1   2    4.37    1.41   0
  10   0  -3  142.42    1.78   0
  -3   6   7  113.71    2.01   0
  -3  10   2  205.83    2.06   0
  -2   3   6   17.04    1.78   0
  -2   8  -2   21.62    2.04   0
  -1   3  -3 3071.19    6.64   0
  -1   7  -4   71.45    2.27   0
   0   0   3  808.69    3.13   0
   0   2   8 1286.53    5.84   0
   0   4  -5  348.36    3.14   0
   1   1  -4  381.35    2.66   0
   1   2  -5 1413.64    5.19   0
   1   8  -6    4.45    2.40   0
   2   1  -5    4.34    1.30   0
   2   2  10 1119.11    6.90   0
   2   6  -7    8.80    2.33   0
   3   1   9   17.00    2.32   0
   4  -1   5  605.25    3.96   0
   4   1  -6 1009.70    4.97   0
   4   3  12   13.58    2.79   0
   4   6  -8   11.85    2.45   0
   5   2  -7  702.17    5.00   0
   5   2  11  184.58    4.40   0
   5   4  -8   42.08    2.58   0
   6   4  -8  212.61    4.03   0
   7  -1  -3  665.81    2.55   0
   7  -1   5   28.50    2.32   0
   7   0  -5   87.82    1.99   0
   7   2  -7  311.01    3.85   0
   8  -1   4  107.72    2.44   0
   8   1  -6   18.02    2.15   0
   8   2  -7    2.49    1.92   0
   9   0  -4  397.71    2.74   0
  -3   7   8  240.60    2.71   0
  -2   5  -2  723.74    3.57   0
  -2   5   9  334.80    3.60   0
  -2   7  -2  641.32    3.93   0
  -2  10  -1    1.45    1.86   0
  -1   1   4 1089.06    3.72   0
  -1   2  -2 2140.08    4.47   0
   0   4  11   12.36    2.88   0
   0   5  -5    7.50    1.79   0
   0   6  -5  193.56    3.44   0
   0   7  -5   13.87    2.04   0
   1   1   8   38.26    2.55   0
   1   5  -6   14.96    2.16   0
   1   6  -6    1.34    2.08   0
   2  -1  -1 6266.87    3.16   0
   3  -1   5 1541.10    5.94   0
   3   3  12   91.77    3.98   0
   3   4  -7  120.45    3.31   0
   4   0   8   -0.77    2.68   0
   4   2  11    6.31    2.57   0
   4   3  -7  212.78    3.53   0
   5   0  -5   -3.38    1.47   0
   5   0   8   38.54    2.47   0
   5   1  -6 1088.99    5.17   0
   5   5  -8   78.95    2.97   0
   6   0  -5    0.70    1.58   0
   6   0   8  167.96    3.24   0
   6   1  10   48.39    3.55   0
   6   2  -7  756.49    4.91   0
   7   0   8  316.67    4.40   0
   7   1  -6   87.69    2.40   0
   7   4  -8    3.51    2.38   0
   9  -1   3   72.62    2.00   0
  -3   9   9  253.23    2.82   0
  -2   6  -2  270.71    2.70   0
  -2   6  10   33.80    2.46   0
  -1   2   7  238.52    2.63   0
  -1   5  11  551.09    4.97   0
  -1   9  -3   29.12    2.72   0
   0   0   4  128.02    1.87   0
   0   1   7   67.69    2.51   0
   0   3  10  140.64    2.91   0
   0   5  12  318.75    4.53   0
   1   0   6  852.18    4.57   0
   1   3  11  609.29    5.43   0
   1   4  12   42.11    2.61   0
   2  -1   4  612.79    3.33   0
   2   0   7  848.02    4.86   0
   2   1   9   40.63    2.84   0
   3   2  11   31.05    3.30   0
   3   5  -7   -1.16    2.88   0
   3   6  -7   19.25    2.99   0
   3   7  -7    3.51    3.19   0
   4   1  10    9.01    3.39   0
   5  -1  -3  172.00    1.58   0
   5  -1   6   18.17    2.56   0
   5   1  10   16.14    2.57   0
   6  -1  -3 1103.07    3.20   0
   6  -1   6   -4.16    2.46   0
   6   1  -6   29.79    2.10   0
   6   5  -8  171.74    3.51   0
  -3   4   3  487.43    1.43   0
  -3   8   9   56.19    2.05   0
  -2   2   4 1001.20    3.45   0
  -2   3   7  185.46    2.64   0
  -2   7  11  193.87    3.55   0
  -2   9  -1    0.52    2.11   0
  -1   1   5  522.44    3.18   0
  -1   3   9  245.52    3.52   0
  -1   6  12   16.70    2.81   0
   0   2   9    5.21    2.43   0
   0   9  -4   43.13    2.98   0
   1   2  10  179.20    3.56   0
   1   3  -5  395.09    3.10   0
   1   9  -5  195.56    4.06   0
   2   3  12   17.08    3.38   0
   2   4  -6   54.33    2.73   0
   2   8  -6   15.52    3.00   0
   3   0  -4  693.88    2.95   0
   3   0   8    9.45    1.98   0
   3   1  -5 1468.91    5.12   0
   4  -1   6  263.77    3.07   0
   4   4  -7  321.05    4.22   0
   5   3  -7    3.40    1.99   0
   7  -1   6   10.96    2.29   0
   8  -1   5   64.67    2.31   0
   8   3  -7  157.45    3.41   0
   9   1  -5   56.22    2.07   0
   9   2  -6   15.68    2.29   0
  -3   5   7    4.21    1.52   0
  -3   7   9  514.34    3.73   0
  -1   8  -3  264.93    3.11   0
   1   0  -2  102.31    0.90   0
   2  -1   5 1076.98    4.89   0
   2   2  -5 1134.36    4.79   0
   2   2  11   77.55    3.36   0
   3  -1  -2 2778.19    3.52   0
   3  -1   6 1447.34    6.19   0
   3   1  10    2.37    2.21   0
   4   2  -6  161.86    2.91   0
   4   5  -7   18.37    2.96   0
   5   0   9    7.39    3.05   0
   6   0   9   17.84    3.17   0
   6   3  -7  246.65    3.30   0
   7   3  -7  429.71    4.12   0
   8   0  -4  500.74    2.90   0
   9  -1   4   -2.70    1.75   0
  -3   9   2  188.58    1.87   0
  -2   2   5 2870.54    6.28   0
  -2   4   9   25.64    2.17   0
  -2   5  10   66.30    2.19   0
  -2   6  11    0.17    2.43   0
  -1   2   8 1177.80    5.39   0
  -1   5  -3 1124.81    4.71   0
  -1   6  -3  219.27    2.91   0
  -1  10  -2   72.78    2.23   0
   0   0   5  440.28    2.90   0
   0   1  -2  212.09    1.35   0
   0   1   8  103.69    2.68   0
   0   3  11  910.99    6.08   0
   0   4  -4 1487.54    5.41   0
   0   4  12   47.87    3.43   0
   0   8  -4  754.72    5.23   0
   1  -1   2   56.50    1.23   0
   1   0   7 1186.56    5.62   0
   1   1   9   36.03    2.10   0
   1   2  -4 3096.50    6.68   0
   1   4  -5  737.70    4.18   0
   2   0  -3  509.81    2.15   0
   2   0   8   46.86    2.18   0
   2   1  10  126.82    3.47   0
   2   6  -6    0.43    2.14   0
   4   0   9  360.25    4.12   0
   4   6  -7  206.66    3.56   0
   4   7  -7   31.77    2.61   0
   5  -1   7  147.92    3.27   0
   5   1  11   81.26    3.94   0
   5   4  -7  649.93    4.88   0
   6  -1   7  151.79    3.25   0
   6   4  -7  309.77    4.14   0
   8  -1   6  155.05    3.21   0
   8   2  -6   30.86    2.33   0
   8   4  -7   19.02    2.92   0
  -3   4   6  801.52    3.62   0
  -3   8  10    1.88    1.79   0
  -3  10   3   32.61    1.20   0
  -2   3   8 1581.12    6.19   0
  -2   8  -1   -0.27    1.64   0
  -1   1   6  149.25    2.06   0
  -1   3  10   35.23    2.59   0
  -1   4  11   89.13    3.02   0
  -1   5  12  407.37    4.75   0
   0   2  10  101.22    3.06   0
   0   5  -4   92.60    2.50   0
   0   6  -4 1245.94    5.78   0
   0   7  -4    9.74    2.30   0
   0  10  -3  108.37    3.35   0
   1  -1   3 4693.27    7.54   0
   1   2  11   54.93    3.10   0
   1   3  12   57.97    2.72   0
   1   5  -5  183.90    2.60   0
   1   6  -5  250.18    3.51   0
   1   7  -5  254.98    3.34   0
   3   0   9  794.09    5.79   0
   3   2  12   55.90    2.88   0
   3   8  -6  100.08    3.52   0
   4  -1   7   15.08    1.86   0
   4   0  -4  253.59    1.94   0
   4   1  -5 1356.89    4.79   0
   4   1  11    2.27    3.20   0
   5  -2   2  756.52    3.38   0
   5  -2   3   68.15    2.09   0
   5   2  -6  525.69    3.73   0
   5   5  -7   36.80    2.40   0
   5   6  -7  538.75    5.42   0
   5   7  -7   43.69    3.50   0
   6  -2   2    3.58    1.39   0
   6   2  -6  325.40    3.53   0
   7  -1   7  107.45    2.97   0
   7   0  -4  323.95    2.35   0
   7   2  -6    7.70    2.16   0
   7   4  -7  132.24    2.99   0
   8   1  -5    0.21    1.64   0
   9  -1   5  259.38    3.35   0
   9   0  -3   47.42    1.48   0
  10   0  -2  200.04    1.71   0
  -3   5   8  693.21    4.02   0
  -3   6   9   20.95    1.94   0
  -2   2   6 1117.64    4.40   0
  -2   7  -1   65.26    1.82   0
  -1   3  -2  138.39    1.59   0
  -1   9  -2  130.32    2.91   0
   0   0   6  135.32    2.08   0
   1  -1   4  818.71    3.66   0
   2  -1   6 1176.45    5.22   0
   2   2  12   14.49    3.04   0
   2   9  -5  503.94    5.24   0
   3  -1   7  452.89    4.22   0
   3   1  11   22.29    3.37   0
   3   5  -6  637.36    4.89   0
   3   7  -6  257.36    4.20   0
   4  -2   2 1245.28    3.99   0
   4  -2   3   76.84    1.98   0
   4   3  -6  641.87    4.18   0
   5  -2   1   14.84    0.96   0
   5   0  -4  618.81    3.00   0
   5   1  -5   58.03    2.08   0
   6  -2   3   94.44    1.97   0
   6   5  -7  502.72    4.65   0
   6   6  -7   30.08    3.35   0
   7   1  -5   97.50    2.21   0
   7   5  -7  394.93    4.77   0
   9   3  -6  184.80    3.26   0
  -3   4   7  346.36    2.89   0
  -3   7  10  201.41    2.90   0
  -2   4  10    4.37    2.32   0
  -2   5  11  206.97    3.59   0
  -2   6  -1  392.11    2.62   0
  -1   1   7  711.00    4.05   0
  -1   2   9   35.72    2.06   0
   0   1   9   11.32    2.42   0
   0   9  -3   -3.81    2.36   0
   1  -1   1  207.34    1.04   0
   1  -1   5   78.01    2.18   0
   1   0   8  840.96    4.92   0
   1   1  10  471.74    4.63   0
   1   9  -4  229.53    3.85   0
   2   0   9  233.77    3.74   0
   4  -2   1  338.99    1.71   0
   4  -2   4  273.44    2.81   0
   4   0  10  173.56    4.12   0
   5  -2   4  825.59    4.44   0
   5  -1   8  627.63    5.36   0
   5   0  10   55.10    2.75   0
   5   3  -6  202.91    3.21   0
   6  -2   1  254.94    1.52   0
   6  -2   4  928.33    4.54   0
   6  -1   8  588.26    5.14   0
   6   0  -4   -2.79    1.22   0
   6   1  -5   40.94    1.91   0
   7  -1  -2   11.73    0.83   0
   8  -1   7    2.81    2.32   0
   8   3  -6   21.80    2.63   0
  -3   5   9  794.36    4.56   0
  -2   2   7   23.26    1.55   0
  -2   3   9  422.02    3.89   0
  -1   2  -1   25.81    0.75   0
  -1   4  12  202.20    3.85   0
  -1   8  -2   66.93    2.29   0
   0   0   7 1057.98    5.21   0
   0   3  -3  784.64    3.38   0
   0   3  12  202.15    3.96   0
   1   3  -4  412.25    2.75   0
   2  -1   7   96.09    2.80   0
   2   1  11  158.08    3.25   0
   2   4  -5  394.91    3.44   0
   2   7  -5  912.35    5.75   0
   2   8  -5   11.25    2.21   0
   3   0  10  575.67    5.37   0
   4  -1   8  277.57    3.50   0
   4   4  -6  349.52    3.44   0
   4   8  -6  446.44    4.67   0
   5  -2   5 1068.50    5.29   0
   7  -2   3   38.48    1.84   0
   7  -1   8    4.86    2.52   0
   7   3  -6   89.87    2.81   0
   9   1  -4  107.39    2.00   0
   9   2  -5  354.57    3.36   0
   9   4  -6    5.62    2.49   0
  10  -1   2   87.84    1.27   0
  -3   4   8   85.08    2.23   0
  -3   6  10   77.70    2.39   0
  -1   1   8 1006.87    5.27   0
  -1   3  11  297.23    3.66   0
  -1   4  -2  455.85    2.64   0
  -1  10  -1    3.73    2.01   0
   0   2  11   -0.66    2.06   0
   0   8  -3  527.92    4.25   0
   1  -1   6  318.71    3.30   0
   1   2  12    7.49    2.35   0
   1   8  -4  221.80    3.48   0
   2   6  -5    6.74    2.44   0
   3  -2   2 2858.81    5.40   0
   3  -2   3  634.85    3.25   0
   3  -2   4   36.52    2.02   0
   3  -1   8   75.74    2.37   0
   3   1  -4   22.61    1.48   0
   3   9  -5  198.85    4.10   0
   4  -2   5 1174.05    5.49   0
   4  -1  -2  484.76    1.58   0
   4   2  -5   23.68    2.02   0
   4   6  -6  591.62    4.71   0
   4   7  -6    3.28    2.18   0
   5   4  -6  656.87    4.86   0
   6  -2   5  332.01    3.49   0
   7  -2   2    6.07    1.22   0
   7  -2   4   96.57    2.32   0
  -3   3   6  791.32    3.71   0
  -2   2   8  470.21    3.89   0
  -2   4  11   70.56    2.94   0
  -2   5  12  106.70    3.24   0
  -2  10   1  286.75    2.86   0
  -1   0   4 3539.15    7.05   0
  -1   2  10    3.01    1.88   0
  -1   5  -2  168.01    2.14   0
  -1   7  -2   74.23    1.76   0
   0   0   8 1383.49    6.23   0
   0   1  10   62.12    3.07   0
   0   4  -3 1004.54    4.02   0
   0  10  -2    2.69    2.59   0
   1   0   9  229.60    3.18   0
   1   1  11  565.04    5.28   0
   1   4  -4 2519.20    6.59   0
   1  10  -3   43.59    2.98   0
   2   0  10  503.31    4.93   0
   3  -2   5    9.70    2.05   0
   4  -1   9   91.60    3.37   0
   4   0  11   25.65    3.42   0
   5  -2   6  183.85    3.05   0
   5  -1   9   93.72    3.22   0
   5   5  -6   17.89    2.82   0
   5   6  -6  312.49    4.12   0
   5   7  -6   81.12    3.39   0
   5   8  -6  162.66    3.45   0
   6  -1   9   56.11    3.24   0
   6   4  -6  249.76    3.59   0
   7   4  -6   15.32    2.61   0
   8   0  -3   95.03    1.53   0
   8   2  -5  695.49    4.28   0
   8   4  -6    9.27    2.01   0
  -3   3   4   85.74    1.20   0
  -3   5   2  857.51    1.49   0
  -3   5  10  173.83    3.04   0
  -3   6  11    0.59    2.19   0
  -3   7   2  888.46    2.54   0
  -2   1   5   46.25    1.81   0
  -2   3  10   52.92    2.15   0
  -2   8   0  612.86    3.33   0
  -1   0   3  351.36    1.95   0
  -1   0   5 1410.49    4.82   0
   0   5  -3  223.81    2.62   0
   0   6  -3 1204.85    5.15   0
   0   7  -3   84.84    2.03   0
   1  -1   7   -4.55    2.27   0
   1   6  -4 1374.86    5.68   0
   2  -1   8   28.16    2.07   0
   2   1  12   18.41    3.08   0
   2   9  -4  156.92    3.65   0
   3  -1   9   -3.64    2.89   0
   3   0  11   90.35    3.66   0
   3   4  -5   89.32    2.52   0
   3   8  -5  129.62    2.99   0
   4  -2   6    9.75    1.73   0
   5   2  -5  107.42    2.00   0
   6  -2   6   15.17    2.34   0
   6  -1  -2  145.61    1.09   0
   6   2  -5   18.83    2.08   0
   6   5  -6   97.44    3.30   0
   6   6  -6  209.56    3.78   0
   6   7  -6   57.77    3.15   0
   7  -2   5   15.89    2.05   0
   7   2  -5  261.97    2.97   0
   7   5  -6   52.55    2.87   0
   8   1  -4   33.55    1.69   0
   8   5  -6   66.01    2.97   0
  10   2  -4    7.09    1.82   0
  -3   3   7   26.14    1.43   0
  -3   4   9    3.10    1.51   0
  -3   9   3    9.90    0.98   0
  -2   1   6  269.24    2.82   0
  -2   2   9   -2.46    2.33   0
  -1   0   6  211.45    2.38   0
  -1   1   9  426.40    3.77   0
  -1   2  11  360.66    4.22   0
  -1   3  12  314.01    3.94   0
  -1   9  -1   57.32    2.10   0
   0  -1   3 2687.15    5.43   0
   0  -1   4 3454.23    7.21   0
   0  -1   5   94.51    2.17   0
   0   2  -2  305.52    1.76   0
   0   2  12  201.37    3.38   0
   1   0  10   84.42    3.17   0
   1   2  -3   49.10    1.12   0
   2  -2   3 2199.52    5.42   0
   2  -2   4  158.38    2.45   0
   3  -2   1  448.64    1.70   0
   3  -2   6   83.41    2.69   0
   3   5  -5 1015.32    5.31   0
   3   6  -5    9.00    2.51   0
   4   1  -4    6.02    1.42   0
   4   3  -5 1300.40    5.29   0
   4   9  -5   -1.81    2.34   0
   5  -2   7   -1.35    2.37   0
   5  -1  -2   87.81    0.94   0
   7  -2   1  116.55    0.99   0
   7  -2   6   41.12    2.26   0
   7   6  -6   -1.04    2.80   0
   9   3  -5  225.49    2.89   0
  -3   6   2   92.03    0.91   0
  -3  10   4    0.45    0.90   0
  -2   3  11  220.26    3.41   0
  -2   4  12  434.27    4.66   0
  -2   7   0   -0.93    1.27   0
  -1   0   7  379.63    3.49   0
   0  -1   6   81.36    2.35   0
   0   0   9    4.41    1.80   0
   0   1  11  831.04    5.85   0
   0   9  -2   49.11    2.44   0
   1  -1   8   20.26    2.46   0
   1   1  12  128.72    3.67   0
   1   9  -3   30.33    2.04   0
   2  -2   5   68.35    1.86   0
   2  -1   9   71.73    2.97   0
   2   0  11    4.09    2.22   0
   2   1  -3  155.49    1.44   0
   2   8  -4   52.84    2.72   0
   4  -2   7   26.87    2.00   0
   4  -1  10    1.21    3.08   0
   4   8  -5   82.02    3.49   0
   5  -1  10   61.83    3.24   0
   5   1  -4  277.04    2.37   0
   6  -2   7  126.01    3.10   0
   7   0  -3   29.23    1.34   0
   7   1  -4  744.36    3.66   0
   8  -2   3  191.30    2.15   0
   8  -2   4    1.49    1.63   0
   8  -1  -1  203.79    1.08   0
   8   3  -5   42.76    2.48   0
  -4   7   7  108.29    1.56   0
  -4   7   8  132.94    2.03   0
  -3   4  10  172.14    2.98   0
  -3   5  11   13.12    1.80   0
  -2   6   0 1991.64    4.54   0
  -2   9   1  107.98    1.97   0
  -1   0   2   84.09    0.96   0
  -1   1  10   77.25    2.93   0
  -1   8  -1   25.63    1.91   0
  -1  10   0    3.57    1.79   0
   1   8  -3  136.74    2.84   0
   2  -2   2 1061.42    3.09   0
   2  -2   6  323.95    3.47   0
   2   4  -4 1119.72    4.65   0
   2  10  -3    3.46    2.54   0
   3  -2   7   41.62    2.00   0
   3  -1  10   36.21    3.06   0
   3   2  -4  383.77    2.51   0
   4   4  -5  236.42    2.66   0
   4   5  -5  747.23    4.72   0
   4   6  -5  323.07    3.73   0
   4   7  -5  259.64    3.73   0
   5   3  -5  199.63    2.45   0
   6   1  -4 1956.42    5.44   0
   6   3  -5   29.65    2.32   0
   7  -2   7  348.50    3.88   0
   7   3  -5   10.31    2.18   0
   8  -2   5    9.60    1.92   0
   9   0  -2  119.39    1.49   0
   9   4  -5   68.65    2.85   0
  -4   6   7  160.51    1.94   0
  -4   6   8   19.51    1.63   0
  -4   8   8   33.94    1.32   0
  -2   1   8 1630.89    6.37   0
  -2   5   0   25.47    1.05   0
  -1   0   8  440.79    3.54   0
  -1   2  12  359.45    4.63   0
   0  -1   2  223.53    1.47   0
   0  -1   7  647.18    4.07   0
   0   0  10   25.08    2.79   0
   0   8  -2   -2.94    1.97   0
   1  -1   9   16.14    2.62   0
   1   0  11   51.67    3.08   0
   1   3  -3  177.00    1.93   0
   2  -2   7  750.85    4.91   0
   2  -1  10  211.41    3.82   0
   2   5  -4  674.05    4.11   0
   3   9  -4   36.74    2.29   0
   4  -2   8  104.25    3.02   0
   5  -2   0  551.24    0.88   0
   5  -2   8   23.94    2.15   0
   5   0  -3  895.59    2.99   0
   5   4  -5   27.17    2.26   0
   5   8  -5   84.41    2.72   0
   6  -2   8   59.92    3.04   0
   6   0  -3  125.06    1.50   0
   8  -2   2  280.46    1.70   0
   8  -2   6   12.58    2.12   0
   8   4  -5  504.64    4.22   0
   9  -1   0   89.57    0.66   0
   9   1  -3    7.77    1.52   0
  10   0  -1  119.26    1.33   0
  -4   6   6  843.67    2.77   0
  -4   7   6  134.57    1.13   0
  -4   7   9  409.33    3.03   0
  -4   8   7  427.52    1.90   0
  -4   8   9   15.13    1.36   0
  -3   2   5 1831.27    4.87   0
  -3   2   6  596.42    3.35   0
  -3   2   7    7.12    2.02   0
  -3   4  11    3.58    2.44   0
  -1   7  -1    2.80    1.64   0
   0  -1   8  575.55    4.44   0
   0   1  -1   86.97    0.74   0
   0   1  12   42.42    2.54   0
   0  10  -1  160.26    2.89   0
   1  -2   4  566.61    3.38   0
   1  -2   5    0.56    2.09   0
   1   1  -2  448.83    1.74   0
   1  10  -2   48.56    2.14   0
   3  -2   8   41.78    2.20   0
   3   3  -4   68.00    1.92   0
   3   8  -4  130.21    3.27   0
   4   2  -4   60.46    1.89   0
   5   5  -5   43.84    2.54   0
   5   6  -5  125.53    3.18   0
   5   7  -5    4.47    1.99   0
   6   4  -5   38.44    2.36   0
   6   8  -5   28.06    2.84   0
   7   4  -5  205.03    3.21   0
   8   2  -4 1105.36    4.79   0
   9   5  -5  331.62    3.71   0
  -4   5   7  155.10    2.01   0
  -4   5   8  104.97    2.08   0
  -4   6   9    6.54    1.54   0
  -4   7  10  161.63    2.58   0
  -3   2   8   45.45    2.36   0
  -3   3  10   90.71    2.64   0
  -2   1   9  752.29    4.65   0
  -2   2  11   66.30    2.83   0
  -2  10   2  108.35    1.91   0
  -1   0   9   -2.96    1.83   0
  -1   1  11  138.66    2.87   0
   0   3  -2   27.38    0.88   0
   0   7  -2    1.47    1.89   0
   1  -2   3  245.97    2.06   0
   1  -2   6  460.38    3.45   0
   1  -1  10  429.88    4.53   0
   1   4  -3  434.15    2.82   0
   1   5  -3   15.94    1.75   0
   1   6  -3  132.40    2.48   0
   2  -2   8    8.77    2.71   0
   2   9  -3    1.27    1.92   0
   3  -1  11   18.02    2.40   0
   3   7  -4  236.44    3.31   0
   4  -2   9  321.79    4.30   0
   4   9  -4   46.15    3.04   0
   5  -2   9   43.86    2.90   0
   6   5  -5   46.12    2.62   0
   6   6  -5   88.00    3.21   0
   6   7  -5   34.78    2.29   0
   7   5  -5   -1.70    2.66   0
   7   6  -5  240.40    3.70   0
   7   7  -5   12.95    2.95   0
   8   5  -5   99.12    2.55   0
   8   6  -5   46.32    3.02   0
  10   2  -3  155.28    2.48   0
  -4   5   9  366.65    3.26   0
  -4   6  10  152.69    2.53   0
  -2   0   6  664.07    4.09   0
  -2   8   1  625.57    2.99   0
  -2  11   3    2.19    1.60   0
  -1  -1   5   51.38    2.05   0
  -1  -1   6    5.04    2.13   0
  -1   4  -1   44.44    1.15   0
  -1   6  -1   45.58    1.58   0
  -1   9   0  398.77    3.22   0
   0  -1   9   25.94    2.58   0
   0   0  11   39.96    2.31   0
   0   4  -2   32.44    1.39   0
   0   6  -2   24.14    1.83   0
   0  11   0  124.32    2.86   0
   1  -2   7 1358.50    6.09   0
   1   0  12   11.23    2.33   0
   1   9  -2    3.88    2.10   0
   1  11  -1   -0.92    2.55   0
   2  -1  11  229.27    4.05   0
   2   2  -3   39.48    1.31   0
   3  -2   9  578.49    4.73   0
   3   1  -3  830.05    2.84   0
   3   5  -4  136.39    2.59   0
   3   6  -4   71.03    2.49   0
   3  10  -3   20.54    2.74   0
   5   2  -4   54.13    1.83   0
   7   2  -4  825.26    4.06   0
   9  -2   4   70.90    1.76   0
   9   3  -4  155.96    2.66   0
  10   1  -2   38.48    1.45   0
  -4   4   7    5.66    1.65   0
  -3   2   9  184.87    2.67   0
  -3   3  11   -3.58    2.42   0
  -3   4  12  256.72    3.42   0
  -2   0   5 2386.36    6.08   0
  -2   0   7   -0.11    1.55   0
  -2   1  10    5.86    1.93   0
  -2   2  12  462.98    4.69   0
  -1   0  10   12.94    1.95   0
  -1   1  12    6.70    2.95   0
  -1   5  -1    9.40    0.93   0
   0   5  -2  150.83    1.99   0
   0   9  -1  279.17    3.18   0
   1  -2   8  526.69    4.43   0
   1   0  -1  988.40    1.57   0
   2  -2   9  401.62    4.63   0
   2   8  -3   42.44    1.97   0
   4  -3   4  149.31    2.46   0
   4  -3   5 1321.73    5.86   0
   4  -2   0  179.13    0.59   0
   4  -2  10  259.81    4.32   0
   4   8  -4   -0.49    1.79   0
   5  -3   4   15.29    1.85   0
   5  -3   5  298.35    3.33   0
   5   9  -4   87.00    3.16   0
   8   1  -3    2.81    1.37   0
  -4   4   8    9.98    1.76   0
  -4   4   9  266.37    2.95   0
  -4   5  10   55.05    2.09   0
  -3   2  10  376.07    3.93   0
  -2   0   4 2270.58    5.14   0
  -2   0   8   -0.56    1.59   0
  -1  -1   8 1378.27    6.24   0
   0  -2   5  711.21    4.04   0
   0   0  12  147.16    3.59   0
   2  -2   1 1272.60    2.45   0
   2  10  -2  223.48    3.55   0
   3  -3   4   13.89    1.84   0
   3  -3   5  586.60    4.26   0
   3  -3   6  823.92    4.94   0
   3  -2  10  178.13    3.74   0
   3   9  -3  115.33    3.16   0
   4  -3   3    9.63    1.31   0
   4  -3   6  232.00    2.89   0
   4   4  -4  157.34    2.45   0
   4  10  -3  137.60    3.37   0
   5  -3   3   16.04    1.49   0
   5  -3   6   28.12    2.34   0
   5   8  -4  250.94    3.70   0
   6  -3   4  136.82    2.32   0
   6  -3   5   10.87    2.03   0
   6   9  -4    3.17    2.83   0
   8   0  -2   79.97    1.20   0
   8   3  -4    3.82    1.50   0
   9  -2   3  219.32    1.70   0
   9   4  -4  113.72    2.86   0
  -4   4   6 1071.09    3.50   0
  -4   5  11   14.83    2.05   0
  -3   1   6  537.79    3.45   0
  -3   1   7  118.51    2.16   0
  -3   1   8  498.91    3.94   0
  -3   3  12   47.64    2.87   0
  -2   1   2  614.17    1.54   0
  -1   0  11  324.13    3.80   0
  -1   8   0  261.13    2.52   0
   0  -2   4  360.18    2.66   0
   0  -2   7  534.37    4.23   0
   1  -2   2 2028.08    3.88   0
   1  -2   9   17.54    2.68   0
   1   8  -2   69.25    1.93   0
   1  10  -1  462.20    4.07   0
   3  -3   7  142.51    3.17   0
   4   1  -3  454.99    2.37   0
   4   6  -4    3.71    1.64   0
   5  -3   7   80.22    2.74   0
   5   3  -4  306.63    2.58   0
   6  -3   6   19.88    2.15   0
   7   1  -3  149.96    1.83   0
   7   3  -4  173.59    2.28   0
   9   2  -3    6.82    1.68   0
   9   5  -4  136.74    2.88   0
  -4   3   7  277.60    2.57   0
  -4   3   8   57.09    2.09   0
  -4   4  10  369.85    3.57   0
  -3   1   5  496.72    2.85   0
  -3   1   9  252.21    3.34   0
  -3   2  11    0.81    2.48   0
  -2   7   1    1.69    1.00   0
  -2   9   2   26.53    1.35   0
  -1  -1   3  602.23    2.45   0
  -1  -1   9  258.20    3.19   0
   0  -2   8  487.51    4.30   0
   0   8  -1   38.20    1.86   0
   0  10   0   33.79    2.22   0
   1   2  -2   22.08    0.93   0
   2  -3   5  331.95    3.01   0
   2  -3   6  856.50    5.03   0
   2   5  -3    1.85    1.74   0
   2   6  -3   -0.82    1.37   0
   3  -3   3 1020.76    3.74   0
   3   0  -2  873.05    2.17   0
   3   2  -3  103.30    1.57   0
   3   8  -3    6.54    2.43   0
   5  -3   8  330.26    4.13   0
   5   1  -3 1282.65    3.83   0
   5   4  -4   21.03    1.93   0
   5   5  -4  363.38    3.37   0
   5   6  -4   48.40    2.51   0
   5   7  -4  345.11    3.46   0
   5  10  -3  211.91    3.80   0
   6  -3   3  120.23    1.63   0
   6  -3   7  117.06    2.84   0
   6   1  -3 1409.80    4.19   0
   6   8  -4  439.59    4.11   0
   7  -3   5    5.29    2.02   0
   7   4  -4 1263.32    5.51   0
   7   8  -4  290.40    4.07   0
   8   4  -4  545.46    3.79   0
   9   6  -4   15.46    2.50   0
  10   3  -3   37.10    1.66   0
  -4   3   9  326.30    3.42   0
  -4   4  11   74.29    2.71   0
  -4   5   5   18.67    0.73   0
  -4   6   5  549.76    1.25   0
  -3  10   5   24.56    0.98   0
  -2   0  10   59.20    2.25   0
  -2   1  12   13.03    2.14   0
  -1  -1  10   24.89    2.77   0
  -1   0  12  440.40    4.85   0
  -1  11   2   23.87    1.78   0
   1  -2  10    5.64    2.12   0
   1   7  -2    4.09    1.36   0
   2   9  -2   78.71    2.17   0
   2  11  -1   40.45    2.12   0
   3  -3   8    2.64    2.00   0
   3  10  -2  224.76    3.54   0
   4   9  -3  257.42    3.31   0
   6   4  -4  728.82    4.04   0
   6   5  -4  236.34    3.21   0
   6   6  -4  524.99    4.28   0
   6   7  -4   12.41    1.95   0
   7  -3   4  292.12    2.64   0
   7  -3   6    4.43    1.95   0
   7  -1  -1    4.50    0.59   0
   7   5  -4   11.25    2.42   0
   7   6  -4 1050.15    5.76   0
   7   7  -4   69.81    2.87   0
   8   5  -4  147.12    2.59   0
   8   6  -4  238.08    3.48   0
   8   7  -4   99.09    2.67   0
  -4   3   6 1403.88    4.23   0
  -4   3  10    1.63    2.36   0
  -4   4   5  458.85    1.90   0
  -3   1  10    6.30    1.81   0
  -3   2  12  197.96    3.79   0
  -2  -1   7  256.74    3.32   0
  -2   0   3  499.97    2.04   0
  -2  10   3    3.38    1.47   0
   0  -2   3  466.62    2.29   0
   0  -2   9   -1.08    1.86   0
   0  -1   1   82.18    0.71   0
   0   7  -1 1290.54    4.67   0
   0  11   1  106.24    2.62   0
   1  -3   5   54.90    2.17   0
   1  -3   6    0.60    2.39   0
   1  11   0   13.95    2.32   0
   2  -3   3  980.91    3.54   0
   2  -3   8    8.71    2.00   0
   2   1  -2 2715.33    4.12   0
   3  -3   9   55.75    3.12   0
   3  -1  -1 1540.61    1.66   0
   3   7  -3  260.88    2.82   0
   4  -3   2  388.31    1.98   0
   4  -3   9   14.57    2.19   0
   5  -3   2  193.40    1.53   0
   5   9  -3   66.81    2.82   0
   7   0  -2   51.36    1.06   0
   8   2  -3   32.23    1.78   0
   9   1  -2  283.39    2.20   0
  10   4  -3   47.31    2.39   0
  -4   2   8   23.47    2.05   0
  -4   3  11    1.70    2.22   0
  -3   0   7   15.58    2.27   0
  -3   1   4   90.67    1.34   0
  -3   1  11    0.29    2.46   0
  -2  -1   8  952.41    5.14   0
  -2   6   1 1393.86    3.32   0
  -1  -2   5 1438.48    5.16   0
  -1  -2   6   45.65    1.87   0
  -1  -2   7   38.07    2.42   0
  -1  -1  11   88.25    3.03   0
  -1   9   1  138.77    2.17   0
   0   2  -1 2826.42    3.72   0
   1  -3   7  280.46    3.23   0
   1   3  -2  249.18    1.63   0
   1   9  -1  290.46    2.86   0
   2  -3   9   68.46    3.21   0
   2   8  -2  504.60    3.88   0
   3   6  -3  184.61    2.60   0
   4   8  -3   44.86    2.01   0
   9   0  -1   -1.02    0.93   0
   9   3  -3    2.02    1.36   0
  10   2  -2  295.12    2.67   0
  10   5  -3   49.51    2.45   0
  -4   2   7   19.61    1.39   0
  -4   2   9  673.30    4.53   0
  -3   0   6  159.28    2.45   0
  -3   0   8  101.01    2.31   0
  -3   0   9  687.09    4.89   0
  -3   2   3 1111.55    2.25   0
  -2  -1   9  455.34    3.96   0
  -1  -2   8   89.73    2.35   0
   0   9   0  452.08    3.17   0
   1  -3   4  651.77    3.27   0
   1  -3   8   75.23    2.43   0
   1   4  -2  242.41    1.84   0
   2  10  -1  283.88    3.42   0
   3  -3   2   14.89    0.97   0
   3   4  -3  547.10    2.96   0
   3   9  -2   86.07    2.83   0
   3  11  -1  185.04    3.56   0
   4   0  -2 3163.92    4.30   0
   4   7  -3  275.88    3.29   0
   5   2  -3  236.20    2.12   0
   5   8  -3  304.38    3.74   0
   6   0  -2  170.96    1.40   0
   6   9  -3    2.25    2.02   0
   7  -3   3  328.77    2.08   0
   7   2  -3  194.71    1.97   0
   7   9  -3   16.07    2.86   0
   8  -3   5   40.77    1.91   0
  -4   2   6  241.46    2.26   0
  -4   2  10  753.03    4.78   0
  -4   3   5  190.80    1.50   0
  -3   0   5 1755.18    5.01   0
  -3   0  10  422.72    4.30   0
  -2  -1   4   13.63    1.39   0
  -2  -1  10   -2.00    2.50   0
  -2   3   1  448.75    0.99   0
  -2   8   2  408.41    2.39   0
   0  -3   6    8.85    2.34   0
   0  -3   7  846.42    5.25   0
   1  -1   0  253.45    0.54   0
   2  -3  10  194.68    3.44   0
   4   3  -3  918.62    3.72   0
   4   6  -3   20.68    2.12   0
   5   0  -2 1492.79    3.23   0
   6  -3   2   91.66    1.11   0
   6   2  -3   40.70    1.27   0
   6   8  -3  332.68    3.98   0
   8   3  -3   33.46    1.85   0
   8   8  -3   23.05    2.67   0
   9   4  -3    3.66    1.60   0
   9   7  -3    8.48    2.38   0
  10   0   0   -0.57    0.89   0
  10   1  -1  128.24    1.77   0
  11   2  -1   76.10    1.85   0
  -4   2  11   66.82    2.65   0
  -2  -1  11   83.74    3.09   0
  -1  -2  10    5.02    2.02   0
  -1  10   2   18.25    1.74   0
   0  -3   5  211.08    2.34   0
   0  -3   8  694.42    4.75   0
   0   3  -1  452.01    1.86   0
   0  10   1   12.99    1.81   0
   1  -3  10  241.46    4.20   0
   1   8  -1  457.88    3.13   0
   1  10   0  159.61    2.44   0
   2  11   0   -2.14    2.38   0
   3  -4   6  259.85    3.55   0
   4  -4   6    0.16    2.47   0
   4  -4   7    1.78    2.48   0
   4   5  -3  757.69    3.94   0
   5   7  -3  413.76    3.45   0
   5  10  -2   20.82    2.19   0
   7   3  -3  128.96    2.24   0
   7   8  -3  244.94    3.28   0
   8  -3   4  166.83    1.90   0
   8   1  -2  301.32    2.19   0
   8   4  -3   20.87    1.93   0
   8   7  -3    4.67    2.33   0
   9   5  -3   -2.19    1.67   0
   9   6  -3    6.64    1.79   0
  10   3  -2    0.19    1.64   0
  -4   1   7  422.25    3.40   0
  -4   1   8   -0.42    1.59   0
  -4   1   9   56.35    2.53   0
  -3   0  11    3.56    2.01   0
  -2  -2   7   68.91    2.87   0
  -2  -2   8  266.13    3.61   0
  -1  -2  11  151.79    3.47   0
  -1   5   0  168.77    1.46   0
  -1   8   1  491.91    2.79   0
  -1  11   3   -0.80    1.53   0
   0  -3   4  645.60    3.36   0
   0  -3   9    4.29    2.08   0
   0  -2   2  285.06    1.53   0
   0   4  -1  172.68    1.51   0
   0   8   0   48.89    1.85   0
   1  -2   1   25.43    0.64   0
   2  -4   6  713.19    4.77   0
   2   2  -2 1710.08    3.60   0
   2   6  -2 1003.27    4.23   0
   2   9  -1   26.51    2.29   0
   3  -4   5   17.08    2.14   0
   3  -4   7  181.18    2.98   0
   3  -4   8   28.91    2.70   0
   3  10  -1  250.42    3.57   0
   4  -4   5  199.28    2.56   0
   4  -4   8  123.23    3.37   0
   4   9  -2  249.74    3.08   0
   4  11  -1   80.19    2.51   0
   5  -4   5  391.69    3.38   0
   5  -4   6    9.28    2.17   0
   5  -4   7   -0.88    2.44   0
   5   3  -3 1488.16    4.61   0
   5   4  -3    6.88    1.71   0
   5   5  -3 1559.73    5.51   0
   5   6  -3  245.31    2.66   0
   6  -1  -1   38.02    0.64   0
   6   3  -3  779.60    3.73   0
   6   7  -3  135.72    2.46   0
   6  10  -2   50.90    2.83   0
   7   4  -3  397.07    3.19   0
   7   7  -3   -3.60    1.83   0
   8   5  -3   -2.12    2.12   0
   8   6  -3   19.99    2.32   0
   9   2  -2  245.36    2.43   0
  -5   5   9   82.69    2.00   0
  -5   5  10   10.90    1.86   0
  -5   6   9   47.56    1.56   0
  -4   1  10   19.95    1.90   0
  -4   2   5  207.70    1.74   0
  -3  -1   7   24.76    1.76   0
  -3  -1   8   68.25    2.35   0
  -3  -1   9  151.85    3.34   0
   0  -3  10  134.29    3.51   0
   1   7  -1 1003.12    4.24   0
   1  11   1   14.67    2.14   0
   2  -4   5  145.44    2.67   0
   2  -4   7  468.91    4.11   0
   2   5  -2  149.16    2.04   0
   3  -4   4    2.24    1.70   0
   3  -2   0   99.13    0.45   0
   3   1  -2  130.06    1.06   0
   5   9  -2  195.85    3.30   0
   5  11  -1    4.78    2.56   0
   6   4  -3  221.42    2.61   0
   6   5  -3  116.59    2.49   0
   6   6  -3  398.43    3.29   0
   7   5  -3   45.91    2.21   0
   7   6  -3  349.15    3.27   0
  -5   4   9   86.77    2.08   0
  -5   4  10  690.27    4.41   0
  -5   5   8   44.71    1.48   0
  -4   1   6 2074.83    5.50   0
  -4   1  11   -0.90    1.85   0
  -3  -1   6  944.41    4.35   0
  -3  -1  10   32.96    2.87   0
  -3   0   4  651.48    2.66   0
  -2  -2   5 1177.00    4.70   0
  -2   9   3    4.63    1.10   0
  -1  -3   6   35.23    1.83   0
  -1  -3   8  784.41    5.03   0
  -1  -3   9  182.95    3.50   0
  -1  -2   3   37.00    0.97   0
  -1   3   0   22.96    0.58   0
   1  -4   6  244.31    3.38   0
   1   9   0  177.15    2.52   0
   2  -4   9  160.40    3.74   0
   2   3  -2  908.64    2.96   0
   2   4  -2 1067.58    3.61   0
   3   7  -2  189.48    2.29   0
   4   8  -2  161.18    2.49   0
   5  -4   4  374.99    2.80   0
   6  -4   5  332.49    3.04   0
   6   9  -2    3.34    2.57   0
   7   1  -2    6.19    1.15   0
   8   0  -1  193.30    1.52   0
   8   9  -2   -0.47    2.49   0
  10   4  -2  301.09    2.96   0
  11   3  -1   49.47    1.87   0
  -5   3   9   -1.66    1.90   0
  -5   3  10   93.91    2.65   0
  -5   4   8    5.82    1.34   0
  -5   7   9   26.82    0.99   0
  -4   0   8   40.12    2.50   0
  -4   0   9  779.54    5.26   0
  -3  -1   5 1501.66    4.88   0
  -3  -1  11   14.46    2.92   0
  -3   1   3  813.83    2.22   0
  -2  -2  11   71.79    3.03   0
  -2  -1   3  143.86    1.36   0
  -1  -3  10    5.16    2.64   0
   1  -4   8  290.76    3.53   0
   2  -4   4    7.20    1.25   0
   2   8  -1  902.80    4.51   0
   3   6  -2 1228.12    4.75   0
   3  11   0   38.15    2.09   0
   4  -1  -1  444.79    1.09   0
   4  10  -1   79.34    2.27   0
   5  -1  -1   78.47    0.69   0
   5   8  -2   13.68    2.23   0
   7   9  -2   62.07    2.39   0
   8   2  -2  118.11    1.92   0
   9   3  -2  411.07    3.17   0
   9   8  -2  145.90    3.29   0
  10   5  -2   16.60    1.79   0
  10   6  -2  371.83    3.87   0
  -5   3   8  144.10    2.18   0
  -5   3  11   60.73    2.15   0
  -5   6   8   10.63    1.04   0
  -4   0   7  378.59    3.09   0
  -4   0  10  787.24    5.17   0
  -4   0  11   95.42    3.03   0
  -3   6   3  150.77    0.91   0
  -2   0   2 3347.68    3.93   0
  -2   7   2   16.55    0.92   0
  -1   9   2   13.27    1.49   0
   0  -4   7  387.55    4.35   0
   0  -4   8   87.54    3.06   0
   0  -3   3  794.17    3.04   0
   0   7   0  725.28    3.17   0
   1   6  -1  557.37    2.85   0
   3  -4   3  471.31    2.65   0
   3   2  -2 2933.37    4.91   0
   4  -4   3   54.78    1.45   0
   4  -3   1  363.32    1.39   0
   4   1  -2   47.29    0.82   0
   4   7  -2  677.46    3.88   0
   5   1  -2  182.32    1.56   0
   5  10  -1   31.13    2.58   0
   6  -4   4  717.63    3.38   0
   6   1  -2  225.64    1.79   0
   6   8  -2   52.36    2.64   0
   7  -3   2   22.64    0.67   0
   7   8  -2   20.74    2.40   0
   8  -3   3  385.92    1.80   0
   8   8  -2   31.75    2.75   0
   9   1  -1  694.17    3.05   0
   9   7  -2   -1.72    2.47   0
  10   2  -1  232.18    2.38   0
  -5   2   8   90.05    2.17   0
  -5   2   9  215.98    3.03   0
  -5   2  10  382.77    3.90   0
  -5   2  11  178.62    3.20   0
  -5   4   7  185.23    1.89   0
  -4   0   6   -0.67    1.78   0
  -4   1   5  286.10    1.95   0
  -3  -2   7   61.94    2.62   0
  -3  -2   8  313.53    3.99   0
  -3  -2   9  735.51    5.51   0
  -2  -3   7   47.99    2.76   0
  -2  -3   8  406.76    4.42   0
  -2  -2   4 3682.62    6.85   0
  -1  -3   4  387.14    2.82   0
   0  -4   9    9.80    2.96   0
   1  10   1    1.67    2.00   0
   3  -3   1  493.02    1.66   0
   3   5  -2  229.55    2.08   0
   4  11   0   18.58    2.75   0
   5  -4   3   39.90    1.28   0
   5   7  -2  252.92    3.05   0
   6  10  -1   61.84    2.86   0
   7  -4   5   47.55    1.83   0
   8  -1   0  112.70    0.91   0
   8   7  -2   61.10    2.48   0
   9   5  -2   73.66    2.45   0
   9   6  -2  437.26    3.87   0
  -5   3   7  467.32    2.79   0
  -5   5   7  601.86    2.43   0
  -4  -1   8    2.07    2.38   0
  -4  -1   9   78.29    3.28   0
  -3  -2   6    5.47    2.15   0
  -3  -2  10  425.27    4.26   0
  -3   9   5  205.07    1.52   0
  -2  -3   6  246.35    3.09   0
  -2  -3  10   10.79    2.72   0
   1   8   0   92.42    2.15   0
   2  -4   3   85.38    1.37   0
   2   7  -1   17.57    1.35   0
   3   3  -2   13.07    0.92   0
   3   4  -2 2292.21    5.21   0
   4   6  -2  632.65    3.50   0
   4   9  -1  153.09    2.53   0
   5  -3   1 1235.38    2.09   0
   6   7  -2    5.40    2.08   0
   7   2  -2   74.24    1.58   0
   7   7  -2   20.52    2.44   0
   7  10  -1   85.70    2.97   0
   8   3  -2  121.64    1.73   0
   8   6  -2   16.94    2.19   0
  11   2   0   48.75    1.75   0
  -5   1   8   82.95    2.26   0
  -5   1   9   14.53    2.28   0
  -5   1  10  289.46    3.82   0
  -5   1  11  136.16    3.16   0
  -5   2   7  463.78    3.02   0
  -4  -1   7  527.02    4.00   0
  -4  -1  10  135.54    2.93   0
  -4   3   4   40.90    0.77   0
  -3  -2  11   -0.82    2.13   0
  -3  -1   4   21.89    1.10   0
  -1  -4   7    6.78    2.61   0
  -1  -4   9  107.63    3.46   0
  -1  11   4   30.77    1.85   0
   1  11   2   52.58    2.39   0
   2  -5   7   63.71    3.06   0
   2  -5   8   16.15    2.72   0
   2   0  -1 1293.83    1.86   0
   2   9   0   18.78    1.56   0
   2  12   2   30.23    2.01   0
   3  -5   6  165.20    3.21   0
   3  -5   8    5.95    3.03   0
   4  -5   6  325.02    3.57   0
   4  -5   7    3.56    2.77   0
   4   2  -2 2599.98    4.81   0
   4   5  -2  321.90    2.66   0
   5   6  -2  212.32    2.63   0
   5   9  -1   -1.36    2.42   0
   5  11   0  136.25    3.25   0
   6   2  -2  226.59    2.03   0
   6   6  -2   30.90    2.08   0
   7   6  -2    4.12    2.13   0
   8   4  -2  129.10    1.94   0
   8   5  -2   50.38    2.10   0
  10   3  -1   57.90    2.00   0
  -5   7   8    4.21    0.69   0
  -4  -1  11    6.14    2.16   0
  -4   0   5   60.26    1.67   0
  -3  -2   5  432.17    3.16   0
  -3   0   3  927.00    2.63   0
  -2  -3   5  401.88    2.93   0
  -1  -4   6    2.82    1.69   0
  -1  -4  10   -1.27    3.02   0
   0   8   1  129.81    1.96   0
   0  11   3   39.91    2.08   0
   1  -5   7  563.76    4.86   0
   1  -5   8   70.80    3.21   0
   1  -4   3   15.13    1.43   0
   1   2  -1  163.56    1.02   0
   1   4  -1   31.17    0.94   0
   1  12   3   26.07    2.37   0
   2  -5   6  119.65    2.47   0
   2   6  -1 1266.11    4.35   0
   3  -5   5  477.50    3.77   0
   4   3  -2  144.26    1.53   0
   4   4  -2 1395.33    4.26   0
   4   8  -1   45.59    2.24   0
   5  -5   6   41.39    2.54   0
   5   2  -2 1096.18    3.38   0
   5   5  -2  435.79    3.10   0
   6  -4   3  151.76    1.59   0
   6   5  -2   94.14    2.15   0
   6   9  -1   21.12    2.59   0
   6  11   0  324.69    4.13   0
   7  -4   4  214.70    2.06   0
   7   0  -1  674.68    2.26   0
   7   3  -2    3.74    1.15   0
   7   4  -2   10.70    1.84   0
   7   5  -2   64.90    2.18   0
   7   9  -1  150.60    3.36   0
   8   9  -1   33.33    2.67   0
   9   0   0   23.16    1.04   0
  10   1   0    0.42    1.12   0
  10   4  -1  369.42    3.23   0
  10   7  -1   35.02    2.59   0
  -5   0   9  187.18    3.35   0
  -5   0  10  240.97    3.74   0
  -5   1   7   96.66    2.12   0
  -4  -1   6  940.24    4.24   0
  -4   4   4   39.93    0.49   0
  -2   8   3   25.35    1.11   0
  -1  -4   5  653.25    3.94   0
  -1   6   1 1563.61    3.74   0
   0  -3   2   24.33    1.04   0
   1  -5   6    6.88    2.29   0
   1  -5   9   30.07    2.95   0
   1   3  -1 3396.47    4.81   0
   2  -5   5   19.08    1.98   0
   2  -3   1  266.76    1.33   0
   3   7  -1   15.31    1.74   0
   3  11   1   23.01    1.90   0
   4  -5   5  884.11    4.40   0
   4  10   0   14.35    1.91   0
   5   3  -2  714.93    3.02   0
   5   4  -2  900.71    3.64   0
   6   3  -2   23.05    1.18   0
   6   4  -2   63.63    1.91   0
   8   1  -1  280.89    1.98   0
   9   2  -1   93.78    1.74   0
   9   8  -1  389.89    3.80   0
  10   5  -1    3.57    2.13   0
  10   6  -1  300.65    3.45   0
  11   3   0   70.10    2.08   0
  -5   0   8   84.50    2.54   0
  -5   2   6   -1.00    1.33   0
  -5   3   6  611.12    2.59   0
  -5   6   7   23.26    0.81   0
  -4  -2   8   -0.18    2.58   0
  -4  -2   9  657.35    5.09   0
  -4  -2  10  253.65    4.26   0
  -4   1   4  256.47    1.65   0
  -3  -3  10   31.87    2.45   0
  -2  -4   7    3.16    2.58   0
  -2  -4   8  393.20    4.11   0
  -2  -4   9  510.97    5.06   0
  -2  -3   4  262.15    2.48   0
   0  -5   7  667.88    5.14   0
   0  -5   8  517.17    5.05   0
   0  -5   9    1.36    3.14   0
   1  -5   5    2.77    2.11   0
   1   7   0  722.15    3.29   0
   1   9   1   63.68    1.64   0
   2   8   0   82.28    2.10   0
   2  10   1  118.36    2.25   0
   3  -5   4   12.21    1.59   0
   3  -4   2 1261.45    3.38   0
   3  12   2  292.19    3.75   0
   4  -4   2  830.00    2.64   0
   5  -5   5  220.62    2.73   0
   5   8  -1   11.99    1.68   0
   5  10   0  127.08    3.14   0
   8   8  -1  481.11    4.25   0
   9   7  -1    3.56    2.39   0
  -5   0   7  568.48    3.78   0
  -5   4   6   23.24    0.96   0
  -4  -2   7  350.21    3.34   0
  -4  -1   5 1295.62    4.52   0
  -3  -3   6 1050.20    4.93   0
  -2  -4   6   54.27    2.51   0
  -2  -1   2 2637.93    4.01   0
   0  -5   6  156.96    2.60   0
   2  -5   4   43.12    1.92   0
   2  -4   2  666.28    2.61   0
   2  11   2  256.56    3.26   0
   4  -5   4   66.70    1.85   0
   4   7  -1  135.75    2.44   0
   4  11   1    7.13    2.39   0
   6   8  -1    3.25    1.65   0
   7   8  -1   43.94    2.03   0
   7  10   0  149.55    3.30   0
   8  10   0   71.98    2.97   0
   9  -1   1    1.43    0.72   0
   9   3  -1  334.67    2.77   0
   9   6  -1  286.73    3.30   0
  10   0   1  156.47    1.53   0
  11   4   0  151.05    2.69   0
  -6   3  10  201.67    2.98   0
  -5  -1   9  118.83    3.15   0
  -5  -1  10  241.73    3.94   0
  -5   1   6 1175.21    4.20   0
  -4  -2   6  147.19    2.67   0
  -3  -2   4  371.20    2.40   0
  -1  -5   8  309.19    4.34   0
   0  -5   5    5.50    2.12   0
   0   9   2   43.95    1.80   0
   1  -5   4  409.13    3.14   0
   1  10   2  133.04    2.50   0
   2  12   3   23.54    2.29   0
   3   6  -1 1063.29    4.02   0
   4   9   0   18.66    2.36   0
   4  12   2  159.78    3.45   0
   5  -5   4  164.22    2.16   0
   5  -4   2  392.20    1.80   0
   5   7  -1   55.71    2.15   0
   5  11   1  302.84    3.92   0
   6  -5   5   32.61    1.85   0
   6   0  -1  304.34    1.54   0
   7   7  -1  363.94    3.49   0
   8   7  -1  309.69    3.15   0
   9   4  -1  364.12    3.11   0
   9   5  -1   43.14    2.09   0
   9   9   0   19.40    2.54   0
  10  -1   2   78.44    0.92   0
  10   2   0    1.86    1.58   0
  -6   2  10  189.79    3.03   0
  -6   3   9   40.70    1.95   0
  -6   4   9   17.22    1.70   0
  -5  -1   8    7.05    1.81   0
  -4  -3   8    9.63    2.69   0
  -4  -3   9  122.35    3.82   0
  -4  -3  10  276.09    4.34   0
  -4   0   4  233.65    1.84   0
  -3  -4   8  212.49    3.96   0
  -3  -4   9  512.12    5.37   0
  -3  -3   5 1109.88    4.60   0
  -3  -1   3  780.97    2.67   0
  -2  -4   5  383.53    3.02   0
  -2  10   5   13.23    1.27   0
  -1  -5   6   16.41    2.51   0
  -1   9   3   62.62    1.66   0
   0   7   1  578.52    2.90   0
   1   6   0    1.43    1.35   0
   2  -2   0 4049.81    2.68   0
   2   1  -1 9166.09    6.16   0
   2   4  -1 1170.50    3.34   0
   3   8   0   -0.37    1.80   0
   5   9   0   72.03    2.58   0
   6   7  -1   41.65    1.80   0
   6  11   1  194.08    3.52   0
   7   1  -1  163.25    1.55   0
   8   2  -1   -0.34    1.22   0
   8   6  -1  280.24    3.10   0
  -6   1  10  333.83    3.98   0
  -6   2   9   -2.65    1.80   0
  -5  -1   7   25.97    2.07   0
  -5   0   6  138.02    2.16   0
  -4  -3   7  192.13    3.43   0
  -3  -4  10  186.36    3.47   0
  -2  -5   8   40.20    3.11   0
  -2  -5   9   26.68    3.10   0
  -1   5   1  174.70    1.32   0
   0   4   0 1711.21    3.35   0
   1  -6   7  182.17    3.52   0
   1  -6   8   63.38    3.55   0
   1  -4   2  448.03    2.17   0
   1  -3   1  144.03    1.01   0
   1   8   1   37.75    1.82   0
   1  11   3  398.09    3.33   0
   2  -6   6  551.22    4.55   0
   2  -6   7  357.69    4.00   0
   2   7   0  153.16    2.22   0
   2   9   1   10.53    1.90   0
   3  -6   6  222.47    3.33   0
   3  -6   7   76.06    3.01   0
   3  -5   3  451.95    2.68   0
   3   0  -1  927.58    1.81   0
   3   5  -1  294.50    2.29   0
   4   6  -1  283.42    2.40   0
   6  -3   1  527.91    0.97   0
   6   9   0  559.10    4.53   0
   7  -4   3  131.07    1.30   0
   7   6  -1   57.04    2.36   0
   7   9   0  556.29    4.62   0
   7  11   1    8.83    2.16   0
   8   3  -1  462.39    3.00   0
   8   4  -1   83.54    1.98   0
   8   9   0   18.82    1.97   0
   9   8   0   94.96    2.78   0
  11   2   1  137.00    2.16   0
  -6   1   9   42.20    2.26   0
  -6   2   8  389.19    3.05   0
  -6   3   8    4.86    1.57   0
  -6   5   9   32.71    1.40   0
  -5  -2   8   46.76    2.81   0
  -5  -2   9   69.68    2.60   0
  -5  -2  10   96.19    3.05   0
  -4  -2   5   20.78    1.37   0
  -3  -4   6   85.99    2.62   0
  -2  -5   7   26.39    2.10   0
  -2  -3   3  265.48    1.98   0
  -1  10   4  267.79    2.44   0
  -1  11   5  103.76    2.05   0
   0  -6   8   19.97    3.32   0
   1  -6   6  105.69    3.00   0
   2  -5   3 1115.23    3.85   0
   2   2  -1   79.30    0.84   0
   4  -6   6   25.31    2.27   0
   4   8   0   43.97    2.04   0
   4  10   1  636.64    4.30   0
   5   0  -1   14.10    0.72   0
   5   6  -1    0.21    1.27   0
   6   6  -1   27.52    1.48   0
   9   1   0  119.59    1.62   0
  10   3   0    9.39    1.60   0
  10   4   0    0.52    1.77   0
  10   6   0   33.81    2.29   0
  -6   0   9    6.34    2.47   0
  -6   0  10    8.35    2.03   0
  -6   1   8   36.20    2.09   0
  -5  -1   6  950.79    4.45   0
  -4  -3   6  615.12    3.97   0
  -4  -1   4   10.14    1.36   0
  -3   5   3  216.41    0.83   0
  -2  -5   6  265.07    3.39   0
  -2  -4   4 1085.13    4.31   0
  -1   7   2   50.85    1.31   0
   0  -6   7   54.74    2.52   0
   2  10   2   31.36    2.17   0
   3  -6   5   64.02    2.39   0
   3   4  -1 1955.12    4.55   0
   4   0  -1  679.03    1.78   0
   4   5  -1  274.85    2.17   0
   5  10   1  147.37    3.23   0
   6  -5   4    1.79    1.19   0
   6   1  -1   13.46    0.99   0
   6   5  -1   25.47    1.75   0
   7  -1   0   45.70    0.79   0
   7   2  -1  369.17    2.32   0
   7   4  -1   89.03    1.96   0
   7   5  -1  516.67    3.20   0
   8   0   0  424.66    2.05   0
  10   5   0   22.63    1.66   0
  -6   0   8  496.17    3.87   0
  -6   4   8  303.50    2.22   0
  -5  -2   7  746.20    4.44   0
  -5   1   5  239.17    1.98   0
  -5   2   5  115.80    1.35   0
  -4  -4   8    1.42    2.87   0
  -4  -4   9  240.84    3.87   0
  -3  -5   8   10.55    2.83   0
  -3  -4   5   88.62    2.38   0
  -3  -2   3  100.93    1.33   0
  -2  -2   2 1846.79    3.76   0
  -2   7   3    7.05    0.87   0
  -1  -6   8  161.95    3.92   0
  -1  -5   4   51.68    2.10   0
   0   3   0 1554.03    2.73   0
   1  -6   5    4.75    1.61   0
   1   9   2  156.86    2.28   0
   3   9   1  384.55    3.13   0
   4  -6   5    1.63    1.83   0
   4  11   2   27.60    1.90   0
   5  -5   3    3.11    1.14   0
   5   5  -1  100.44    1.65   0
   5   8   0  594.45    3.80   0
   6  10   1    7.48    1.97   0
   7   3  -1  563.18    2.90   0
   7   8   0   18.95    1.81   0
   7  10   1   16.97    2.04   0
  11   3   1  185.22    2.56   0
  -6  -1   9   -3.00    2.61   0
  -6  -1  10  381.25    4.27   0
  -5  -3   8   67.21    3.19   0
  -5  -3   9  304.83    4.01   0
  -5   0   5   -0.68    1.39   0
  -5   3   5  186.35    1.33   0
  -4  -4   7  296.82    3.49   0
  -4  -3   5 1225.15    5.09   0
  -3  -5   7    0.05    2.55   0
  -3   8   5  214.75    1.53   0
  -3  10   7   52.05    1.24   0
  -2  -5   5  813.93    4.34   0
  -1  -6   6    4.50    2.61   0
   0  -6   5  191.66    2.98   0
   0   6   1  313.65    2.04   0
   0   8   2   89.02    1.49   0
   2   8   1   21.97    1.86   0
   2  11   3  370.85    3.37   0
   2  12   4   10.82    2.53   0
   3   1  -1 2573.16    3.62   0
   3   3  -1 1321.68    3.38   0
   4   4  -1  157.28    1.64   0
   5   4  -1    3.29    1.54   0
   6   2  -1  349.92    2.22   0
   6   3  -1    1.51    1.39   0
   6   4  -1   25.09    1.28   0
   8   7   0  258.47    3.19   0
   9   2   0   11.27    1.44   0
   9   9   1   61.20    2.32   0
  10   1   1  381.97    2.57   0
  10   8   1  167.82    3.13   0
  11   4   1  255.70    3.10   0
  11   5   1   16.38    2.27   0
  -6  -1   8  109.57    2.84   0
  -6   1   7  128.24    2.17   0
  -6   2   7  756.75    3.52   0
  -5  -3   7   -0.53    2.45   0
  -5  -2   6  514.72    3.49   0
  -4  -4   6  319.25    3.67   0
  -4  -2   4   58.22    1.44   0
  -3  -5   6  579.27    4.60   0
  -3   9   6   42.49    1.11   0
  -2  -6   7   -5.41    2.73   0
  -2  -6   8  408.29    4.90   0
   1  -6   4  427.17    3.33   0
   1   7   1   45.36    1.68   0
   3  -6   4   46.69    1.85   0
   3   2  -1 1291.12    2.98   0
   3  10   2  418.66    3.77   0
   4   1  -1   71.55    0.98   0
   4   3  -1   19.93    1.22   0
   4   7   0   30.33    1.46   0
   4   9   1    2.33    1.69   0
   5  -6   5   56.26    2.01   0
   5  -2   0  517.13    0.75   0
   5   1  -1   72.45    0.94   0
   5   3  -1  105.71    1.69   0
   5  12   3   42.48    2.98   0
   6  11   2   -1.30    2.07   0
   7   7   0  745.10    4.50   0
   7  11   2   32.39    2.34   0
   8   9   1    8.65    2.71   0
   9   3   0  174.33    2.28   0
   9   4   0   61.95    2.07   0
   9   5   0   44.36    1.72   0
  -6  -2   9   12.64    2.92   0
  -6   0   7  805.27    4.06   0
  -6   3   7  345.58    2.27   0
  -5  -1   5   57.13    1.48   0
  -4  -5   9  282.42    4.98   0
  -3  -4   4  269.04    2.87   0
  -3   1   2 2796.69    2.99   0
  -2  -4   3    2.54    1.07   0
  -1  -2   1  167.08    1.04   0
  -1   4   1 2761.44    3.66   0
  -1   8   3  101.56    1.61   0
   0   2   0 9999.99    5.58   0
   0   9   3   51.82    1.85   0
   1  -7   7  283.91    4.41   0
   1  11   4  106.08    2.62   0
   2  -5   2  701.43    2.92   0
   3  -5   2   40.59    1.16   0
   3  -4   1  797.70    2.26   0
   4  -6   4   11.90    1.62   0
   4   2  -1  361.53    1.78   0
   5   2  -1   41.55    1.02   0
   5   7   0  119.26    2.00   0
   5   9   1  204.07    2.74   0
   6   7   0  640.14    3.85   0
   6   9   1  135.35    3.04   0
   8   6   0    4.98    1.51   0
   9   8   1  122.24    3.04   0
  -6  -2   8  276.62    3.77   0
  -6  -1   7   48.13    2.32   0
  -6   5   8   87.93    1.28   0
  -5  -4   8   34.16    3.27   0
  -5  -4   9    3.82    2.52   0
  -5  -3   6  187.50    3.03   0
  -4  -5   7   16.03    2.76   0
  -4  -5   8   14.36    2.39   0
  -3  -6   8   98.31    3.49   0
  -3  -3   3   13.55    1.11   0
  -3   0   2  839.25    2.09   0
  -2  -6   6   -1.09    2.03   0
  -2  -3   2  863.48    3.03   0
  -2   8   4    5.47    1.08   0
   0  -7   7  395.58    4.65   0
   1   4   0  148.48    1.35   0
   2  -7   6   11.87    2.73   0
   2  -4   1  731.41    2.32   0
   2   9   2  434.62    3.44   0
   3   6   0    5.62    1.15   0
   3   8   1  338.02    3.06   0
   4  10   2  306.85    3.54   0
   7   6   0   82.62    2.30   0
   8   1   0  630.14    2.74   0
   8   5   0  704.32    4.03   0
   8  10   2    2.09    2.44   0
  10   2   1   48.98    1.73   0
  10   6   1   65.46    2.53   0
  -6  -3   9    7.90    2.88   0
  -5  -4   7  602.44    5.00   0
  -5  -2   5  108.32    1.85   0
  -4  -4   5  241.56    2.72   0
  -4  -3   4   57.78    1.55   0
  -4   0   3 2924.81    4.62   0
  -4   1   3   22.49    0.80   0
  -2  -6   5    4.96    2.27   0
  -2   9   5  778.96    3.25   0
  -2  10   6   11.00    1.56   0
  -1  -6   4 1333.27    5.43   0
  -1  11   6    0.84    1.64   0
   0  11   5    9.75    1.81   0
   2  -6   3    7.72    1.58   0
   2   5   0  107.58    1.36   0
   4  -5   2    0.24    0.94   0
   4  -4   1  916.81    2.18   0
   4   6   0  285.53    2.64   0
   4  11   3    3.49    2.32   0
   5  10   2  145.98    3.14   0
   6  -5   3   32.79    1.13   0
   6   6   0  554.37    3.60   0
   6  10   2   21.42    2.50   0
   7  -5   4   75.04    1.36   0
   7  10   2   30.02    2.84   0
   8   4   0   27.75    1.71   0
   9   0   1  138.93    1.44   0
   9   7   1   98.24    2.73   0
  10   3   1  188.94    2.44   0
  10   5   1  154.32    2.82   0
  -7   1   9   -1.92    2.15   0
  -7   2   9   49.77    1.92   0
  -6  -3   8  144.91    3.41   0
  -6  -2   7  685.27    4.33   0
  -6   0   6  366.09    2.90   0
  -6   1   6   20.08    1.52   0
  -6   4   7  259.29    1.78   0
  -4  -5   6   83.44    2.86   0
  -4  -1   3  444.92    2.29   0
  -4   6   5  569.84    1.21   0
  -3  -6   6  112.56    3.21   0
  -3  -1   2  138.93    1.11   0
  -1  -7   6    2.84    2.73   0
  -1   6   2   32.95    1.09   0
  -1  10   5  211.85    2.42   0
   1  -7   5   10.39    2.19   0
   1  -4   1   43.62    0.88   0
   1   8   2  388.95    2.85   0
   2  -7   5   10.22    2.14   0
   2   7   1   86.83    1.86   0
   2  10   3  108.28    2.55   0
   3  -7   5  107.07    2.45   0
   3  -6   3   28.77    1.56   0
   4   8   1 1082.93    4.70   0
   4  12   4   31.75    2.67   0
   5  -6   4  113.47    1.88   0
   5   6   0  709.05    3.58   0
   5   8   1  897.31    4.74   0
   5  11   3   37.24    2.70   0
   6   8   1  177.30    2.91   0
   7   0   0 1554.93    3.41   0
   7   5   0  719.99    3.88   0
   7   8   1   10.93    1.76   0
   8   2   0  204.70    1.82   0
   8   3   0  790.79    3.65   0
   9   9   2  174.89    3.37   0
  10   4   1    8.55    1.49   0
  -7   0   9   43.52    2.05   0
  -6  -1   6   32.61    1.97   0
  -6   2   6  155.30    1.74   0
  -5  -5   8   85.74    3.67   0
  -5  -4   6  659.81    4.78   0
  -5  -3   5  168.93    2.70   0
  -5   0   4  662.21    2.82   0
  -3  -4   3  585.77    3.28   0
  -2  -7   7    5.43    3.10   0
  -2  -5   3    1.50    1.77   0
   0  -7   5   10.57    1.84   0
   0  -5   2  144.04    1.64   0
   0   7   2  117.52    1.46   0
   1  -2   0 5578.29    3.65   0
   2  11   4   -2.11    2.11   0
   2  12   5    3.81    2.25   0
   3   5   0   31.39    1.44   0
   3   9   2  330.07    2.90   0
   5  12   4  124.76    3.50   0
   6  11   3    8.40    2.67   0
   8   7   1   17.63    2.37   0
   9   6   1   11.75    2.23   0
  10   0   2  134.44    1.61   0
  11   3   2  142.07    2.44   0
  11   4   2    5.23    1.81   0
  11   5   2   74.17    2.55   0
  -7  -1   9    2.82    1.85   0
  -7   0   8  206.99    2.89   0
  -7   1   8  357.70    3.20   0
  -7   3   9    7.69    1.55   0
  -6  -3   7  230.14    3.43   0
  -6  -2   6  348.12    3.34   0
  -5  -5   7   26.73    2.96   0
  -5  -1   4  255.96    2.26   0
  -4  -6   7  184.45    3.89   0
  -4  -5   5  682.45    4.63   0
  -4  -4   4  163.00    2.50   0
  -4  -2   3 2209.99    4.98   0
  -4   2   3 1458.04    2.32   0
  -3  -6   5    5.34    2.45   0
  -3  -2   2 2887.40    4.98   0
  -2  -7   6  103.86    3.28   0
  -2  -6   4  386.62    3.45   0
  -1  -3   1 3329.64    4.86   0
   1   9   3  308.20    2.90   0
   2  -7   4   78.99    2.22   0
   2   4   0   57.40    1.24   0
   3   7   1  264.14    2.69   0
   4  -7   5  259.06    3.06   0
   4  -6   3   36.33    1.42   0
   4   5   0    2.25    1.50   0
   4   9   2  195.93    3.00   0
   5   5   0   -2.28    1.55   0
   6  -1   0  124.75    0.93   0
   6   5   0  364.83    2.63   0
   7   4   0  461.03    3.05   0
   8   9   2  161.35    2.79   0
  10   7   2  283.87    3.59   0
  -7  -2   9    4.14    2.77   0
  -7  -1   8  539.50    4.42   0
  -7   2   8  340.16    2.95   0
  -6  -4   8  212.99    3.54   0
  -5  -2   4   63.09    1.90   0
  -5   4   5  122.45    0.80   0
  -3  -7   7    3.26    3.12   0
  -3   2   2  265.07    0.63   0
  -2  -4   2 1160.61    3.73   0
  -2   0   1 1323.41    1.94   0
  -1  -6   3  127.82    2.39   0
  -1  -5   2  384.51    2.69   0
   0  -4   1  174.62    1.36   0
   3  -7   4   13.46    1.74   0
   3  10   3   93.26    2.18   0
   3  11   4  160.12    3.02   0
   5  -5   2   79.04    1.15   0
   5   9   2    6.97    2.37   0
   6   9   2   20.29    2.56   0
   7   1   0  149.15    1.58   0
   7   3   0  306.54    2.48   0
   7   7   1  420.34    3.34   0
   8  -1   1   54.32    0.95   0
   9   1   1    0.99    1.19   0
   9   5   1  152.76    2.28   0
   9   8   2    1.30    1.81   0
  -7  -2   8  105.37    2.93   0
  -6  -4   7  284.93    4.01   0
  -6  -3   6    0.25    2.28   0
  -6   3   6  285.06    1.81   0
  -5  -5   6   20.40    2.87   0
  -5  -4   5   29.40    1.87   0
  -4  -6   6  555.10    4.52   0
  -4  -3   3  965.58    3.89   0
  -3  -7   6  254.66    3.93   0
  -2  -1   1 9582.38    6.47   0
   0  -8   6   11.44    2.74   0
   4   7   1  127.08    1.96   0
   4  10   3  100.68    2.99   0
   5   7   1    3.12    1.99   0
   6  -6   4  227.86    2.20   0
   6   4   0 1318.79    4.39   0
   7   2   0 1468.55    4.07   0
   8   6   1   28.74    1.69   0
   8  10   3  100.09    2.70   0
   9   2   1  155.15    2.08   0
   9   3   1  160.26    2.26   0
   9   4   1  123.16    2.25   0
  10   6   2   35.20    2.38   0
  -7   0   7  586.63    3.82   0
  -6  -5   8  138.63    3.85   0
  -6  -1   5   35.15    1.85   0
  -6   0   5    1.17    1.42   0
  -5   2   4  239.02    1.42   0
  -4  -5   4  121.50    2.68   0
  -1  -8   6   -0.57    2.88   0
  -1  -7   4   59.09    1.96   0
  -1   7   3  296.39    2.03   0
   0  11   6   31.74    2.02   0
   1  -6   2    4.81    1.50   0
   2   6   1   33.76    1.20   0
   3   4   0   11.70    0.92   0
   4  -7   4   89.53    2.18   0
   4  11   4  254.02    3.52   0
   5  -6   3    1.83    1.17   0
   5   4   0 1523.89    4.51   0
   5  10   3   53.99    2.19   0
   8   8   2   10.44    1.93   0
   9   7   2  321.30    3.71   0
   9   9   3  187.77    3.58   0
  10   1   2  141.54    1.90   0
  10   5   2  359.74    3.46   0
  10   8   3   21.50    2.48   0
  -7  -3   8  407.40    4.42   0
  -7  -2   7  267.80    3.40   0
  -7  -1   7   73.70    2.00   0
  -7   1   7    1.50    1.62   0
  -7   3   8   59.88    1.56   0
  -6  -4   6  246.08    3.65   0
  -6  -2   5   21.08    2.02   0
  -6   1   5   31.23    1.41   0
  -5  -6   7  596.18    5.10   0
  -5  -5   5   63.54    2.67   0
  -4  -7   7   29.10    2.54   0
  -4  -6   5  331.25    3.45   0
  -4   7   6  138.31    1.01   0
  -3  -7   5  424.71    4.32   0
  -2  -7   4  393.49    3.76   0
  -2  -6   3    0.62    1.38   0
   0  -8   5   20.66    2.60   0
   0  -6   2   23.07    1.75   0
   0   9   4   91.44    2.00   0
   0  10   5    2.83    1.85   0
   1  -8   5    7.82    2.44   0
   1  -7   3  251.97    2.72   0
   1   7   2  113.79    1.84   0
   2  -7   3  519.49    3.37   0
   2  -5   1  277.98    1.83   0
   2  -3   0  971.08    1.83   0
   2   9   3  810.89    4.10   0
   2  12   6  195.34    3.42   0
   3  -6   2  538.44    2.70   0
   4   4   0  344.63    2.13   0
   5  -4   1   28.69    0.59   0
   5  11   4   56.42    2.32   0
   5  12   5   60.02    3.00   0
   6   3   0  192.29    1.95   0
   6  11   4    0.90    2.62   0
   7   6   1   11.65    1.54   0
   7   8   2   24.74    2.32   0
   8   5   1    7.68    1.45   0
  10   4   2    1.05    1.86   0
  -6  -5   7  483.80    4.58   0
  -6  -3   5   37.27    2.28   0
  -5  -6   6  285.56    4.16   0
  -5  -4   4   17.29    2.11   0
  -4  -7   6    3.40    2.97   0
  -4  -4   3  314.82    2.50   0
  -2  -8   6   17.74    2.35   0
  -2  -5   2  154.14    1.84   0
  -1  -8   5   55.06    2.87   0
  -1  -4   1   34.95    0.91   0
  -1   8   4  367.63    2.55   0
   0  -7   3   87.78    1.86   0
   1  -5   1    6.98    1.12   0
   2  10   4    5.74    1.61   0
   3  -3   0  223.73    0.80   0
   3   6   1  311.24    2.51   0
   4   8   2  429.86    3.43   0
   6   0   0 1816.87    3.40   0
   6   2   0 1444.18    3.92   0
   6   8   2   -1.37    2.12   0
   7  -2   1  112.49    0.83   0
   8   4   1    9.05    1.62   0
   8   7   2  137.08    2.82   0
   8   9   3  159.40    3.28   0
   9  -1   2    1.77    0.98   0
   9   6   2   23.65    2.10   0
  10   2   2   22.95    1.61   0
  10   3   2  282.77    2.93   0
  -7  -4   8    3.42    2.27   0
  -7  -3   7  414.57    3.82   0
  -7   2   7  414.19    2.81   0
  -6  -5   6  101.89    3.23   0
  -4  -6   4    1.77    2.21   0
  -2  -3   1 3623.14    5.37   0
  -2  10   7   90.01    1.84   0
  -1  -7   3  204.94    2.81   0
  -1  -6   2   41.42    1.91   0
  -1  10   6    1.48    1.68   0
   0   4   1  848.03    2.35   0
   0   6   2  104.79    1.29   0
   1  -8   4  507.91    4.00   0
   3   9   3  461.01    3.35   0
   4   6   1 1059.82    4.10   0
   5   3   0   89.96    1.32   0
   5   6   1 1902.51    5.62   0
   6   1   0   30.34    1.10   0
   7   5   1  331.75    2.98   0
   8   0   1   13.00    1.01   0
   8  10   4  102.13    3.12   0
  10   7   3   53.29    2.15   0
  -7  -4   7  112.84    3.40   0
  -7  -2   6   10.71    2.06   0
  -7  -1   6   96.33    2.40   0
  -6  -6   7   42.67    3.58   0
  -6  -4   5   33.92    2.37   0
  -5  -7   7   55.38    2.91   0
  -5  -6   5  102.27    3.21   0
  -4  -7   5  259.89    3.83   0
  -3  -8   6   95.81    2.92   0
  -3  -7   4  239.20    2.98   0
  -3  -6   3  183.50    2.37   0
  -2   9   6   15.13    1.48   0
  -1  -8   4  237.41    3.25   0
   0  -8   4  717.74    4.43   0
   1  -3   0   24.74    0.59   0
   2  -8   4    0.67    2.02   0
   2   7   2  706.76    3.55   0
   3   3   0  143.03    1.24   0
   3  11   5  141.61    3.13   0
   4  -6   2  719.17    2.86   0
   4   3   0  221.08    1.58   0
   4   9   3    4.06    2.22   0
   6   9   3    2.08    2.54   0
   7   7   2  209.66    2.97   0
   8   1   1    4.23    1.39   0
   8   3   1    5.82    1.47   0
   9   5   2  483.78    3.67   0
  -7  -3   6   82.61    2.76   0
  -7   0   6   10.35    1.62   0
  -5  -7   6   77.70    3.50   0
  -5  -2   3  240.96    2.00   0
  -5  -1   3 1320.87    3.85   0
  -2  -7   3   23.18    1.69   0
  -2   1   1 6164.91    2.53   0
   1  11   6  120.22    2.69   0
   4  -7   3   26.61    1.58   0
   4  10   4   38.76    2.72   0
   4  11   5  400.93    4.35   0
   4  12   6   54.53    2.91   0
   5   2   0 1541.02    3.75   0
   5  10   4  244.46    3.62   0
   6   5   1    3.25    1.81   0
   6  10   4  465.55    4.57   0
   7  11   5   -3.82    2.99   0
   8   2   1    0.61    1.28   0
   8   6   2  266.80    3.16   0
   8   8   3  291.35    3.72   0
   9   9   4    1.81    2.59   0
  10   6   3   17.57    1.80   0
  10   8   4   -1.35    2.69   0
  -8  -2   8   -1.79    2.50   0
  -8  -1   8  467.96    4.23   0
  -8   0   8   35.57    2.25   0
  -7  -5   7  359.08    4.68   0
  -6  -6   6  196.53    3.81   0
  -6  -5   5   45.42    2.65   0
  -6  -2   4  121.12    2.24   0
  -6  -1   4 1980.97    5.31   0
  -5   0   3 1015.27    3.00   0
  -4  -8   6  449.87    4.67   0
  -4  -3   2  143.51    1.94   0
  -4  -1   2   45.95    0.88   0
  -2  -8   4   56.26    2.19   0
  -2  -4   1 1286.29    3.62   0
  -1  -5   1 1773.78    4.48   0
   0  -7   2   -1.63    1.68   0
   3  -8   4    3.69    1.79   0
   3   7   2 1708.53    5.40   0
   5  11   5  253.26    3.49   0
   6   7   2   13.76    1.56   0
   6  11   5   39.22    2.53   0
   7   4   1  130.20    1.85   0
   9   4   2   97.18    2.30   0
   9   7   3  212.40    2.93   0
  -7  -4   6   -3.03    1.95   0
  -6  -3   4 1300.37    4.96   0
  -4  -7   4  135.22    2.63   0
   0   7   3   13.02    1.05   0
   2   2   0  358.54    1.44   0
   2   8   3  497.74    3.18   0
   3   5   1  448.95    2.44   0
   5   5   1  122.82    1.74   0
   5   7   2    2.59    1.43   0
  10   5   3  180.21    2.60   0
  -3   5   3  214.74    2.26   0
  -3   8   4    9.44    1.83   0
  -3   9   5  209.11    3.52   0
  -3  10   6   73.72    2.96   0
  -2   4   1 1908.15    5.03   0
  -2   6   1 1415.04    5.24   0
  -2  10   3    7.33    2.29   0
  -1  -1   4  408.12    1.70   0
  -1  -1   7  684.29    2.88   0
  -1   1  12    8.21    1.28   0
   0  10   0   32.98    2.38   0
   1  -1   0  240.58    1.04   0
   1  -1  11  403.41    3.65   0
   1  10  -1  456.14    4.26   0
   2   7  -3   20.63    1.54   0
   3  -3   7  140.60    3.34   0
   4  -3   2  384.41    3.16   0
   4  -3   7    1.92    2.31   0
   4   3  -4   60.23    0.87   0
   4   7  -4  134.40    2.20   0
   5  -3   2   18.40    1.87   0
   6  -3   2   90.59    3.01   0
   6   0  -3  108.45    1.19   0
   6   9  -4    1.23    1.77   0
   7  -3   3  337.21    4.40   0
   9  -2   1   83.11    2.96   0
   9  -1  -1  545.82    3.83   0
  10  -1   0   17.12    2.33   0
  -3   3   4   87.33    1.38   0
  -3   3  10   99.60    0.65   0
  -3   7   4   92.84    2.59   0
  -3  10   7   52.76    3.05   0
  -1   2   0 5479.79    5.81   0
  -1   7   0  716.77    4.10   0
   0  -2   4  381.58    2.34   0
   0  -2   6  236.59    2.36   0
   0  -1  10  148.70    2.28   0
   0   0  12  148.21    2.34   0
   0  11   1  109.61    3.03   0
   1  -2   9   16.78    2.02   0
   1  11   0   15.26    2.98   0
   2  -3   4  349.60    3.28   0
   2  -3   6  909.81    5.18   0
   2  -2  10   62.82    2.73   0
   2   6  -3   -0.17    1.71   0
   2  11  -1   41.99    3.18   0
   3  -3   2   17.94    1.90   0
   4  -3   8  133.83    3.10   0
   4  -1  -2  474.74    1.95   0
   4   6  -4    4.11    1.32   0
   5  -2  -1   73.69    1.68   0
   5   8  -4  281.06    2.85   0
   6  -2  -1  347.54    2.75   0
   7  -3   2   23.92    2.79   0
   7   0  -3   27.43    1.10   0
   8  -3   3  391.83    5.01   0
   8  -3   4  186.53    4.40   0
   8  -2   0   54.95    1.96   0
  -3   2   6  565.62    1.67   0
  -3   6   4  167.54    2.54   0
  -3   8   5  214.22    3.26   0
  -3   9   6   44.64    2.58   0
  -2  10   4  101.83    3.49   0
  -2  11   5  113.49    3.11   0
  -1   6   0  759.78    4.09   0
  -1  11   3   -1.87    2.91   0
   0  -2   7  693.52    3.62   0
   0   7  -1 1303.16    5.23   0
   0   9   0  461.57    4.37   0
   2  -3   7   -0.17    2.39   0
   2   3  -3  276.73    1.58   0
   2   5  -3    6.29    1.34   0
   2   9  -2   78.82    2.26   0
   3  -3   8    4.52    1.93   0
   4  -3   1  398.26    3.16   0
   6  -3   1  432.37    3.51   0
   7  -2  -1  891.24    4.23   0
   8  -3   2  182.53    3.64   0
   8  -1  -2  106.07    1.98   0
  10   0  -2  201.30    2.55   0
  -3   2   7    4.78    0.52   0
  -3   4   4  376.43    2.49   0
  -3   4  11    0.80    0.64   0
  -3   5   4  125.00    2.18   0
  -3   9   7   14.36    2.40   0
  -2   2   2  151.29    1.08   0
  -1   8   1  480.07    4.10   0
   1   2  -2   21.01    0.67   0
   1   6  -2   42.73    1.98   0
   2   4  -3    3.53    1.12   0
   3  10  -2  223.01    3.09   0
   4  -3   9   11.56    2.30   0
   4  -2  -1   58.82    1.20   0
   4   4  -4  165.79    1.40   0
   4   5  -4  129.00    1.55   0
   4   9  -3  270.17    3.26   0
   5   7  -4  316.01    2.67   0
   5  10  -3  236.72    3.25   0
   6   8  -4  432.53    3.15   0
   7  -3   1   21.09    1.92   0
   9  -2   0   29.62    1.90   0
  10  -1  -1   90.62    2.49   0
  10   1  -3   12.33    1.44   0
  -3   7   5  196.86    2.48   0
  -3   8   6  366.84    3.74   0
  -3   9   8   25.19    2.45   0
  -2   0   8    0.60    0.82   0
  -2   6   2  679.79    3.97   0
  -2   8   3   25.45    2.52   0
  -1   4   0 4404.41    7.17   0
   0  -2   3  479.38    2.14   0
   0  -2   8  470.25    3.12   0
   0  -1   1   84.25    0.70   0
   0   6  -1    7.11    1.33   0
   0  10   1   11.41    2.18   0
   0  11   2   12.38    2.95   0
   1  -2  10    9.57    2.06   0
   1  10   0  165.54    3.44   0
   2  -3   2  958.76    3.86   0
   2  -3   8    2.97    1.67   0
   2  -2   0 3894.09    5.53   0
   3  -3   1  544.20    2.94   0
   5  -4   4  448.57    5.14   0
   5  -4   5  447.90    5.49   0
   5  -4   6   11.84    3.21   0
   5  -3   0  816.85    4.13   0
   6  -4   4  760.49    6.35   0
   6  -4   5  334.47    5.08   0
   6  -3   0  345.38    3.26   0
   8  -3   1   -2.14    2.66   0
   8  -2  -1  327.55    3.09   0
   9  -3   2   91.06    3.55   0
  -3   3   5    1.52    0.96   0
  -3   6   5  567.98    3.65   0
  -3   8   7   49.05    2.37   0
  -3   9   9  251.08    3.56   0
  -2   5   2  405.32    2.94   0
  -2   9   4  517.04    4.24   0
  -1  -1   3  590.50    1.65   0
  -1  -1   9  265.55    2.20   0
  -1  10   3   85.26    3.34   0
  -1  11   4   27.86    3.36   0
   0  -1  11  320.19    2.90   0
   0   5  -1 1663.31    4.91   0
   0   8   0   47.30    1.99   0
   1   5  -2  370.25    2.39   0
   1  11   1   15.21    2.89   0
   4  -4   4   13.84    2.23   0
   4  -4   6   -0.06    2.22   0
   4  -3   0  623.92    3.35   0
   5  -4   3   43.40    2.42   0
   5   6  -4   49.89    1.62   0
   6  -4   3  179.77    3.79   0
   6  -4   6    4.29    2.60   0
   7  -4   4  254.71    4.79   0
   7  -4   5   45.54    3.85   0
   7  -3   0   54.58    2.46   0
   7   8  -4  285.66    2.73   0
   9  -1  -2  200.08    2.38   0
   9   2  -4  161.56    1.22   0
  10  -2   0    2.77    2.47   0
  -3   4   5 1326.34    4.10   0
  -3   7   6   25.32    2.01   0
  -2   3   2 1439.66    3.58   0
  -2   7   3    8.86    2.11   0
   0  -2   9   -1.46    1.71   0
   0   3  -1  498.66    2.08   0
   1  -3   3 3161.03    6.64   0
   1  -3   8   75.14    2.34   0
   1   3  -2  253.47    1.48   0
   1   4  -2  251.38    1.82   0
   2  11   0   -1.95    2.10   0
   3  -4   4    4.36    1.74   0
   3  -4   5   13.42    2.19   0
   3  -4   6  251.48    3.83   0
   3  -2  -1    5.21    0.95   0
   3   9  -2  104.66    2.27   0
   4  -4   7   -0.44    2.22   0
   4   0  -3 2989.08    2.99   0
   4   8  -3   49.85    2.11   0
   4  10  -2   -4.86    2.43   0
   5  -4   2  480.31    4.22   0
   5   9  -3   70.18    2.44   0
   6  -4   2   11.94    2.85   0
   6   7  -4    3.41    1.50   0
   7  -4   3  122.28    3.15   0
   8  -3   0    4.96    2.18   0
   9  -3   1    6.76    2.53   0
   9  -2  -1  110.74    2.52   0
  -3   7   7   38.65    2.04   0
  -3   7  11    3.21    1.60   0
  -3   8   8  155.95    2.48   0
  -3   8   9   58.66    2.44   0
  -3   8  10    2.67    1.90   0
  -2   8   4    7.63    2.35   0
  -2   9   5  742.05    5.22   0
  -1   8   2  108.97    2.73   0
   0   7   0  696.04    4.16   0
   0   9   1  214.15    2.97   0
   1  -2  11   65.22    2.43   0
   2  -3   1  263.76    2.16   0
   2   7  -2   27.93    1.98   0
   2   9  -1   28.09    2.62   0
   3  -4   3  479.75    3.57   0
   3  -4   7  170.48    3.12   0
   3  -1  -2 2753.57    3.64   0
   3   6  -3  187.52    1.96   0
   4  -4   2  898.37    4.64   0
   4  -4   8  121.87    3.13   0
   5   5  -4  366.54    2.16   0
   6  -2  -2   91.33    1.82   0
   7  -4   2   -4.65    2.15   0
   7  -2  -2   94.36    1.92   0
   8  -4   3   -1.06    2.58   0
  -3   5  11   11.17    1.02   0
  -2   0   9   67.95    1.07   0
  -2   1  11    7.97    0.79   0
  -2   6   3   12.76    1.90   0
  -2  10   7   68.38    3.06   0
  -1   6   1 1498.63    5.08   0
  -1  10   4  262.89    4.02   0
  -1  11   5  104.88    3.04   0
   0  10   2    2.18    2.02   0
   0  11   3   38.42    2.58   0
   1  -3   9   51.22    2.29   0
   1   7  -1 1030.78    4.52   0
   2  -4   4    7.65    2.31   0
   2  -4   5  151.37    2.67   0
   2  -4   6  743.21    4.99   0
   3  -4   2 1304.91    5.28   0
   3  -3   0  224.03    1.92   0
   3  10  -1  255.17    3.70   0
   4  11  -1   74.19    3.13   0
   5  -2  -2 1199.06    3.73   0
   6  -4   1    9.05    1.90   0
   6  -3  -1  133.27    2.40   0
   6  -1  -3 1010.47    3.12   0
   7  -4   1   41.72    2.70   0
   7  -3  -1    5.77    1.82   0
   7  -1  -3  646.76    2.92   0
   7   1  -4  828.80    1.95   0
   8  -4   2   69.26    3.35   0
   8  -2  -2    3.36    1.67   0
   9  -3   0  130.93    3.11   0
  10  -2  -1    4.28    2.06   0
  10  -1  -2  123.03    2.26   0
  -3   3   9  771.32    2.10   0
  -3   4   6  825.48    3.24   0
  -3   5   6  207.96    1.98   0
  -3   7   8  233.98    2.55   0
  -2   9   6   13.95    2.40   0
  -1  -2   6   48.09    1.53   0
  -1   0  12  458.68    2.71   0
   0  -3   5  213.48    2.50   0
   0  -3   6    4.69    1.91   0
   0  -2  10   25.67    1.74   0
   1  -3   2  137.28    1.60   0
   1  10   1    0.05    2.03   0
   2  -4   3   93.15    2.38   0
   2  -4   7  471.33    3.98   0
   2   6  -2 1039.31    4.17   0
   2  10   0  139.23    3.23   0
   3  -4   9  308.32    4.20   0
   3   5  -3   22.19    1.28   0
   3   8  -2  618.34    4.00   0
   4  -4   1  931.79    4.37   0
   5  -3  -1   55.96    1.48   0
   5   3  -4  320.20    1.25   0
   5   4  -4   13.74    0.79   0
   5   8  -3  323.65    3.01   0
   5  10  -2   24.65    2.38   0
   6   6  -4  558.65    2.77   0
   6   9  -3    8.49    2.03   0
   7   7  -4   67.61    1.64   0
   8  -4   1    9.59    2.69   0
   8  -1  -3    1.82    1.26   0
   8   1  -4   35.90    0.85   0
  10   0  -3  139.14    2.02   0
  -3   4  10  170.46    1.42   0
  -3   6   8  309.61    2.81   0
  -3   6  10   70.07    1.75   0
  -2   5   3  116.07    1.99   0
  -2   7   4  755.58    4.10   0
  -2   8   5    6.39    2.16   0
  -2  10   8  197.96    3.17   0
  -1  -2   7   35.31    1.42   0
  -1   5   1  176.57    1.87   0
  -1  11   6    2.09    2.24   0
   0   6   0  206.14    2.21   0
   0   8   1  129.10    2.28   0
   1   6  -1  556.76    3.31   0
   2  -4   8   43.32    2.53   0
   2   0  -2 3469.03    1.80   0
   2   8  -1  934.72    4.84   0
   2  11   1   29.21    2.91   0
   4  -5   5  902.48    6.61   0
   4  -3  -1  602.51    3.08   0
   4  -2  -2 2167.63    4.44   0
   4   9  -2  255.17    2.95   0
   5  -5   6   45.39    3.88   0
   5  -1  -3  156.46    1.40   0
   6  -5   4    4.52    3.34   0
   6  -4   0  263.74    3.19   0
   6   1  -4 1862.96    2.05   0
   7  -5   4   85.58    3.96   0
   8  -3  -1   59.07    1.89   0
   8   7  -4  100.82    1.71   0
   9  -2  -2   38.10    1.87   0
  10   2  -4    7.28    0.84   0
  -3   3   8  579.96    2.15   0
  -3   6   9   20.90    1.60   0
  -2   4   3   46.02    1.43   0
  -2   9   7    4.39    2.44   0
  -1  -2   8   89.26    1.75   0
  -1   8   3   99.00    2.65   0
  -1  10   5  207.31    3.31   0
   0  -3   4  605.37    3.01   0
   0   9   2   42.41    2.08   0
   0  11   4   19.05    2.36   0
   1  -4   5   50.66    2.46   0
   1  -4   6  272.36    3.43   0
   1  -3  10  259.20    2.93   0
   2  -4   2  719.53    3.81   0
   2  -4   9  164.34    3.25   0
   3  -4   1  788.50    3.79   0
   3   4  -3  583.10    2.37   0
   4  -5   3   30.75    2.71   0
   4  -5   6  323.10    4.22   0
   4  -5   7    3.42    3.21   0
   5  -4   0    4.34    1.45   0
   5  11  -1    3.26    2.55   0
   6  -5   3   30.26    2.65   0
   7  -5   3  110.11    3.77   0
   7  -4   0  717.29    4.45   0
   7   9  -3   11.92    1.80   0
   9  -3  -1  208.12    3.16   0
   9  -1  -3   91.17    1.81   0
  -3   5   8  706.83    3.32   0
  -3   5   9  833.09    3.55   0
  -2   2   3  159.01    1.01   0
  -2   3   3   26.19    1.02   0
  -2   6   4    2.07    1.82   0
  -2   8   6  150.28    2.90   0
  -1  -2   4 2936.07    4.95   0
  -1   2   1 7190.42    6.20   0
  -1   3   1   17.49    1.00   0
  -1  11   7  197.65    3.48   0
   0  -2  11  310.39    3.04   0
   0   5   0 1307.04    4.26   0
   1  -4   4  499.07    3.31   0
   1  -4   7  542.07    3.89   0
   1   9   1   70.83    2.88   0
   1  12   4   63.11    3.38   0
   2  -3   0  890.48    3.23   0
   2   5  -2  149.76    1.91   0
   3  -5   4   12.83    2.64   0
   3  -5   5  518.81    4.62   0
   3  -5   6  160.15    3.61   0
   3   7  -2  195.28    2.58   0
   3   9  -1  241.89    2.93   0
   4  -4   0   58.38    2.02   0
   4   6  -3   23.32    1.55   0
   4  10  -1   79.28    2.94   0
   5  -5   2   84.31    2.49   0
   6  -5   2   67.94    2.66   0
   6   5  -4  258.09    1.76   0
   6  10  -2   62.78    2.51   0
   7  -5   2    6.54    3.28   0
   7   6  -4 1041.60    3.50   0
   8  -4   0  217.94    3.03   0
  -2   0  10   56.62    1.07   0
  -2   7   5  838.23    4.28   0
  -2   9   8   40.01    2.09   0
  -2   9   9   19.01    2.40   0
  -1  -2   9   46.79    1.61   0
  -1  10   6    4.68    2.71   0
   0   7   1  598.61    3.59   0
   0  11   5   11.43    3.20   0
   1  -4   3   15.15    1.91   0
   1  -4   8  299.05    3.45   0
   1  -3   1  139.28    1.60   0
   1  -2   0 5749.62    5.92   0
   1   5  -1 1752.52    4.77   0
   1  10   2  139.32    2.78   0
   1  11   3  409.43    4.35   0
   2  -2  -1  830.49    2.38   0
   3  -5   3  484.07    4.20   0
   3  -5   7    7.37    2.33   0
   3  10   0   12.13    2.51   0
   4   8  -2  158.27    2.56   0
   5   7  -3  394.39    2.96   0
   5   9  -2  213.48    3.03   0
   6  -5   1  296.09    3.84   0
   6  -3  -2   10.81    1.70   0
   6   8  -3  365.52    3.05   0
   7  -3  -2   13.77    1.80   0
   9  -4   0  102.67    3.10   0
  10  -2  -2  136.63    2.47   0
  -2   5   4  872.36    3.71   0
  -2   8   7   79.22    2.59   0
   0   8   2   87.06    2.58   0
   1   7   0  719.51    3.81   0
   2  -5   4   45.84    2.62   0
   2  -5   6  128.05    3.32   0
   2  -4   1  760.01    3.63   0
   2  11   2  260.16    4.02   0
   2  12   3   19.43    2.48   0
   3  -5   2   37.05    2.27   0
   3  -5   8    4.41    2.20   0
   3  -3  -1 1640.52    4.22   0
   3  11   1   22.56    3.00   0
   3  12   2  306.37    4.65   0
   5  -5   1  566.65    4.12   0
   5  -4  -1   72.98    2.09   0
   5  -3  -2   32.96    1.68   0
   6  -4  -1  326.73    2.86   0
   7  -5   1   84.79    2.64   0
   7  -4  -1  206.93    2.89   0
   7  -2  -3    2.66    1.48   0
   8  -3  -2  100.73    2.29   0
   8   6  -4  230.35    1.84   0
  10  -1  -3   20.27    1.68   0
  -2   6   5  351.16    2.95   0
  -2   7   6   26.09    2.11   0
  -1   5   2  579.13    3.07   0
  -1   8   4  358.05    3.26   0
  -1  10   7   66.33    2.95   0
   0  -3  10  136.05    2.47   0
   0   4   0 1766.87    4.20   0
   1  -4   9    5.24    1.71   0
   1  12   5   -1.79    2.38   0
   2  -5   7   57.87    2.21   0
   3  -4   0  163.97    1.96   0
   4  -5   1  285.24    2.89   0
   4   5  -3  796.47    3.09   0
   5  -6   5   58.03    4.19   0
   6  -6   4  256.46    5.18   0
   6  -2  -3  689.87    2.98   0
   6   4  -4  704.37    2.23   0
   7   0  -4  324.98    1.61   0
   7   8  -3  254.00    2.81   0
   8  -5   1   10.52    2.21   0
   8  -4  -1  602.99    4.12   0
   8  -2  -3   11.30    1.59   0
   8   0  -4  548.89    2.27   0
   9  -3  -2  116.32    2.44   0
   9   6  -4    8.40    1.04   0
  10   1  -4   25.99    1.07   0
  -2  -1   6  772.76    2.19   0
  -2   8   8  644.49    4.40   0
  -1  -2  10    2.45    1.39   0
   0  -4   5  338.55    3.22   0
   0  -4   6   51.32    2.44   0
   0  -4   7  373.29    3.37   0
   0  -2   1 2827.99    4.06   0
   0   6   1  316.63    2.51   0
   1   4  -1   31.58    1.01   0
   1   8   1   39.60    1.94   0
   2  -5   3 1153.33    5.16   0
   3  -2  -2  265.27    1.57   0
   3   8  -1  757.74    4.12   0
   4  -6   4   16.33    3.36   0
   4  -6   6   14.94    3.66   0
   4  -4  -1    6.32    1.74   0
   4  -1  -3   22.43    0.70   0
   4   9  -1  155.80    3.05   0
   5  -5   0  289.30    3.33   0
   5  10  -1   31.16    2.01   0
   6  -6   3  160.56    3.62   0
   6  -5   0  725.43    4.59   0
   7  -5   0  232.85    3.46   0
   7   5  -4   10.08    1.05   0
   9  -4  -1  304.11    3.72   0
   9  -2  -3    5.83    1.69   0
   9   0  -4  408.24    2.24   0
  -2   7   7    5.81    1.80   0
  -2   8   9  284.68    3.27   0
  -2   8  10    5.12    2.07   0
  -1  -3   7  653.01    3.58   0
  -1  -2   3   42.96    0.92   0
  -1   9   6   15.50    1.90   0
  -1  10   8  202.39    3.18   0
   0  -4   4 1530.59    5.24   0
   0  10   5    2.58    2.92   0
   1  -5   5    3.22    2.54   0
   1  -5   6   14.27    2.55   0
   1  10   3  103.26    2.60   0
   2   6  -1 1285.07    4.53   0
   2  12   4   14.23    2.43   0
   3  -6   5   66.42    3.68   0
   3  -6   6  209.33    4.08   0
   3  -5   1   17.04    1.57   0
   4  -6   3   45.56    2.35   0
   4  -3  -2  652.58    2.95   0
   5  -6   2  122.79    3.52   0
   5  -2  -3 2161.70    4.51   0
   5   6  -3  236.31    2.18   0
   5  11   0  145.95    3.27   0
   6  -6   2   12.15    2.44   0
   6   7  -3  142.41    2.12   0
   6   9  -2   -1.65    1.60   0
   7  -6   2    3.94    3.42   0
   8  -5   0    2.76    1.96   0
  -2   5   5  910.04    3.76   0
  -2   6   6  123.29    2.17   0
  -1  -3   5  421.24    2.68   0
  -1  -3   8  811.47    4.01   0
  -1  -1   2  448.79    1.19   0
  -1   4   2    3.87    1.18   0
  -1   6   3   10.45    1.31   0
  -1   7   4 1383.14    5.53   0
  -1   8   5   28.59    1.78   0
  -1  10   9  154.81    3.41   0
   0   7   2  117.04    2.02   0
   0   8   3  296.66    3.42   0
   0  11   7  264.53    3.85   0
   1  -5   4  423.42    3.69   0
   1  -5   7  572.19    4.30   0
   2   3  -2  910.49    2.43   0
   2   9   1   13.01    1.91   0
   2  10   2   35.18    2.77   0
   3  -6   4   44.18    2.56   0
   3  -6   7   75.88    3.29   0
   3   9   0    7.28    1.79   0
   3  10   1  149.84    3.25   0
   3  11   2   46.98    3.08   0
   3  12   3  131.03    3.24   0
   4  -6   2  661.65    5.02   0
   4  -5   0  170.31    2.29   0
   4  10   0   13.71    1.91   0
   4  11   1    7.77    2.98   0
   4  12   2  155.08    3.76   0
   5   8  -2   16.17    1.55   0
   6  -6   1    0.33    2.75   0
   6  -4  -2  137.45    2.30   0
   6   0  -4    2.13    0.61   0
   7  -4  -2    0.07    2.02   0
   8   8  -3   18.87    1.57   0
  -2   1  12   10.35    0.46   0
  -2   3   4  571.89    2.27   0
  -2   7   8   63.59    2.24   0
  -1   9   7  317.62    3.77   0
   0  -4   9    7.08    2.05   0
   0   5   1  301.00    2.38   0
   0  11   8   75.19    3.25   0
   1  -5   3 1093.01    5.04   0
   1  11   5   -2.79    2.27   0
   2  -6   5   31.43    2.99   0
   2  -4   0 2499.09    5.71   0
   4   4  -3  309.24    1.80   0
   5  -6   1  371.45    3.80   0
   6  -5  -1  116.77    2.63   0
   6   3  -4 1275.77    2.29   0
   6  10  -1   74.44    2.61   0
   7  -6   1   -0.54    2.23   0
   7  -5  -1   31.56    2.32   0
   7  -3  -3  551.60    3.40   0
   7   9  -2   65.68    2.24   0
   8  -4  -2   43.71    2.24   0
   8   5  -4  144.82    1.42   0
  -2  -1   5    5.60    0.61   0
  -2   7  10   84.31    2.22   0
   0  -4   3 1039.68    3.97   0
   0  10   6   23.93    2.25   0
   1  -5   9   13.78    2.48   0
   1  -1  -1   96.93    0.63   0
   2  -6   4   88.22    3.07   0
   2  -6   6  523.58    4.70   0
   2  -6   7  346.17    4.44   0
   2  -5   1  275.25    2.90   0
   2  12   5    3.39    2.40   0
   3  -5   0  353.07    3.13   0
   3   5  -2  272.03    1.95   0
   3   7  -1   15.88    1.45   0
   4  -6   1  756.58    4.93   0
   5  -5  -1   34.04    1.73   0
   5  -4  -2  625.83    3.34   0
   5   9  -1   -2.43    2.23   0
   6  -3  -3  582.22    3.15   0
   6  11   0  339.16    4.17   0
   7  -1  -4 1263.33    3.38   0
   7   7  -3   -3.52    1.45   0
   8  -5  -1   29.07    1.96   0
   8  -3  -3    6.77    1.27   0
   8  -1  -4  203.73    1.77   0
   9  -4  -2   19.87    2.24   0
   9   5  -4  140.97    1.36   0
  -2   4   5 1824.55    4.46   0
  -2   6   7    5.80    1.57   0
  -2   6  12  314.80    2.58   0
  -1   5   3  579.97    3.08   0
  -1   8   6   19.47    1.75   0
  -1   9   8   33.72    2.08   0
   0  -4  10   17.57    2.16   0
   0   9   5    1.17    2.75   0
   1   5   0 2363.56    5.42   0
   1   9   3  307.94    3.30   0
   2   2  -2 1837.36    2.70   0
   2   7   0  174.35    2.20   0
   2  11   4   -3.41    2.75   0
   3  12   4    1.98    3.16   0
   4  -7   4  100.57    4.00   0
   4  -7   5  271.41    4.96   0
   4  -5  -1  369.25    3.17   0
   4   8  -1   42.96    1.72   0
   5  -7   3   12.46    3.20   0
   5  -6   0   48.95    2.71   0
   6  -6   0   87.01    2.55   0
   6   8  -2   60.98    2.08   0
   7  -6   0   52.59    2.47   0
   7   4  -4 1304.81    2.89   0
   9  -3  -3   44.19    1.93   0
   9  -1  -4   -1.33    1.19   0
  -2  -1  10    0.11    0.97   0
  -2   1   4  772.43    1.39   0
  -2   5   6   17.08    1.43   0
  -1  -3  10    2.00    1.46   0
  -1   6   4  196.00    2.51   0
  -1   9  10    9.31    2.46   0
   0  -5   5    6.85    2.33   0
   0  -5   7  639.72    4.61   0
   0   7   3   14.09    1.98   0
   0   8   4 1401.20    5.99   0
   0  10   7   75.44    3.12   0
   1  -5   2  172.94    2.20   0
   2  -1  -2  562.39    1.37   0
   2   5  -1 1217.06    3.82   0
   2   8   1   21.72    2.12   0
   2  10   3  112.29    3.07   0
   2  12   6  189.26    4.36   0
   3  -6   1  500.40    4.04   0
   3  -3  -2 2428.79    4.79   0
   3   8   0    0.65    2.09   0
   3  11   3  139.61    3.79   0
   4  -4  -2  884.82    3.82   0
   4  -2  -3 1538.60    3.42   0
   4   6  -2  682.50    3.37   0
   4   9   0    7.58    2.48   0
   4  12   3   27.00    2.61   0
   5  -7   2    0.87    3.27   0
   5  -3  -3    7.99    1.36   0
   5   5  -3 1596.66    4.11   0
   5   7  -2  252.21    2.61   0
   5  11   1  303.32    3.76   0
   6  -7   2   47.83    2.94   0
   6   6  -3  429.62    2.64   0
   7  10  -1   82.91    2.31   0
   8   9  -2   -1.37    1.90   0
  -2  -2   7   67.48    1.32   0
  -2   6   8  888.94    4.01   0
  -2   6  11   -1.01    1.39   0
  -1  -4   6    1.38    1.87   0
  -1   8   7  213.70    3.06   0
   0  -5   4   93.14    2.54   0
   0  -5   8  520.83    4.34   0
   0  -4   2   32.84    1.25   0
   0  -3   1  493.46    2.13   0
   0   4   1  870.46    3.06   0
   1  -6   4  437.66    4.13   0
   1  -6   5    0.70    2.03   0
   1  -6   7  202.46    3.69   0
   1  10   5   11.46    2.93   0
   2  -6   2  272.02    2.92   0
   3  -7   3  317.55    4.25   0
   3  -7   4   10.68    2.44   0
   3  10   2  459.73    4.45   0
   4  -7   2   10.77    2.96   0
   4  -6   0   88.92    2.18   0
   4  10   1  697.69    4.89   0
   4  11   2   30.28    2.36   0
   6  -7   1  174.08    4.19   0
   6  -5  -2   -1.50    2.09   0
   6  -1  -4 1318.37    2.95   0
   7  -6  -1  140.78    3.07   0
   7  -5  -2   19.11    1.72   0
   8  -5  -2   23.57    2.46   0
   8   7  -3    3.58    1.46   0
  10  -1  -4   24.66    1.56   0
  -2  -2   6  447.20    2.12   0
  -2   5   7  137.00    1.88   0
  -1  -4   5  817.00    3.94   0
  -1  -4   8   73.90    2.26   0
  -1  -3   3  183.35    1.49   0
   0   9   6   91.80    2.93   0
   0  10   8   73.81    2.62   0
   1   6   1   94.99    2.05   0
   1  11   7  146.58    3.40   0
   2  -5   0   24.48    1.46   0
   2  -4  -1 2009.99    4.99   0
   2  11   5   53.92    3.37   0
   3  -5  -1  326.31    2.95   0
   3  12   5    6.80    3.24   0
   5  -7   1  153.00    3.09   0
   5  -6  -1   -2.01    2.19   0
   5  -5  -2   89.66    2.41   0
   6  -6  -1    7.16    1.78   0
   6  -4  -3 1092.37    4.57   0
   6   9  -1   28.18    2.28   0
   7  -4  -3   92.08    1.92   0
   7  -2  -4   11.08    1.19   0
   8  -4  -3    0.09    1.96   0
   8  -2  -4  231.01    2.17   0
   9  -2  -4  570.07    3.27   0
  -2  -2   9  344.91    2.24   0
  -2   3   5  292.18    1.75   0
  -1   4   3  252.91    1.91   0
  -1   7   6    3.21    1.45   0
  -1   8   8  766.53    4.60   0
   0  -5   3  227.41    2.44   0
   0  -5   9    0.03    1.64   0
   0  10   9   22.74    2.71   0
   1  -6   3  216.08    2.72   0
   1  -5   1    4.12    1.32   0
   1  -4   0 4491.31    7.14   0
   1  -2  -1 7284.08    6.13   0
   1   7   2  113.97    2.41   0
   1   8   3 1177.04    5.55   0
   1   9   4  171.65    2.76   0
   1  11   8   23.32    3.08   0
   2  -7   6   14.65    2.51   0
   2  -6   1  375.31    3.49   0
   2   6   0  141.15    2.22   0
   3  -7   2  173.18    2.92   0
   3  -6   0  142.48    2.27   0
   3   4  -2 2475.15    4.57   0
   3   6  -1 1216.30    4.23   0
   4  -7   1    5.97    2.03   0
   4  12   4   30.54    3.33   0
   5   8  -1   17.08    2.02   0
   5  12   3   43.55    3.28   0
   6  -7   0  415.06    4.75   0
   6  10   0   20.62    2.43   0
   6  11   1  193.29    3.71   0
   7   8  -2   17.00    1.86   0
   8   4  -4  533.16    1.95   0
   9  -4  -3   21.27    2.22   0
   9   7  -3    0.77    1.37   0
  -2   4   6  449.01    2.43   0
  -2   5   8  531.32    3.11   0
  -1  -4   4 2678.18    6.08   0
  -1   5   4 1849.96    5.09   0
  -1   8   9   68.23    2.51   0
   0   5   2   15.85    1.51   0
   0   9   7  562.44    4.70   0
   1  -6   2    3.41    2.07   0
   1   4   0  157.06    1.62   0
   1  10   6  235.20    3.86   0
   2  -7   3  550.01    4.46   0
   2  -2  -2  142.68    1.09   0
   2  10   4    4.84    1.94   0
   3  -4  -2    6.27    1.40   0
   3  11   4  170.95    3.26   0
   4  -6  -1  107.40    2.55   0
   4  -5  -2 1450.50    5.25   0
   4  -3  -3  816.74    3.01   0
   4   7  -1  171.70    2.10   0
   5  -7   0   85.04    2.46   0
   5  -4  -3 1239.04    4.49   0
   5   9   0   72.90    2.52   0
   5  11   2    4.18    2.71   0
   6  -2  -4  109.87    1.38   0
   6   2  -4  121.64    0.63   0
   7   6  -3  353.45    2.44   0
  -2  -1  11   84.04    1.22   0
  -2   4  12  419.34    2.19   0
  -2   5  11  171.70    1.88   0
  -1   7   7  213.67    2.89   0
  -1   8  10    6.23    1.69   0
  -1   8  11  118.38    2.71   0
   0  -6   5  188.24    3.25   0
   0  -6   6   12.74    2.53   0
   0  -6   7   48.85    2.80   0
   0   6   3 1016.28    4.28   0
   2  -7   2  542.83    4.55   0
   2   1  -2 2725.78    2.10   0
   2   4  -1 1262.55    3.37   0
   2   8   2   11.99    2.22   0
   2  11   6    1.45    2.38   0
   3  -7   1  138.81    2.63   0
   3   7   0    9.06    1.82   0
   3  10   3   93.16    3.26   0
   3  12   6  135.05    3.46   0
   4  -8   3  124.49    3.38   0
   4   5  -2  341.33    2.29   0
   4   8   0   45.06    2.32   0
   4  11   3    0.89    2.20   0
   5   4  -3    1.31    0.99   0
   6  -6  -2  162.96    3.00   0
   6   5  -3  130.11    1.67   0
   6   7  -2   11.30    1.65   0
   7  -6  -2   12.78    2.49   0
   7  -3  -4  915.03    3.82   0
   7   9  -1  189.75    2.97   0
   8  -3  -4  536.54    3.26   0
   8   8  -2   34.07    2.01   0
  10   4  -4    5.82    0.72   0
  -2  -3   7   50.06    1.70   0
  -2  -2  10   82.10    1.43   0
  -2   0  12  221.91    1.13   0
  -2   5   9  331.27    2.48   0
  -2   5  10   60.43    1.56   0
  -1  -5   7  218.14    2.95   0
  -1  -4   3  463.57    2.69   0
  -1  -4  10    0.01    1.78   0
   0  -6   4 1247.76    5.78   0
   0  -6   8   14.83    2.59   0
   0  -4   1  188.75    1.71   0
   0   9   8  204.79    3.49   0
   1  -7   4   74.76    3.19   0
   1  -7   5    6.74    2.15   0
   1  -7   6   91.84    2.85   0
   1   9   5    5.56    1.92   0
   1  10   7  250.69    3.98   0
   2  -6   0 1893.28    6.30   0
   3  -8   3   32.35    3.34   0
   3   9   2  342.82    3.37   0
   4  -8   2  154.88    3.28   0
   4  12   5   47.99    3.55   0
   5  -8   1  355.41    4.70   0
   5  -6  -2  134.32    2.74   0
   5   6  -2  238.87    2.24   0
   6  -7  -1   54.60    2.83   0
   6  -5  -3   58.75    2.13   0
   7  -5  -3  195.12    2.56   0
   7   3  -4  176.98    1.07   0
   7  10   0  156.45    3.14   0
   8  -5  -3   52.63    2.31   0
   9  -3  -4   51.84    1.85   0
   9   4  -4  109.55    1.12   0
  -2  -3   6  262.57    2.06   0
  -2  -3   8  409.92    2.64   0
  -2   4   7   98.65    1.48   0
  -1  -5   5  181.49    2.64   0
  -1  -3   2  255.39    1.65   0
  -1   6   6    7.76    1.71   0
   0  -6   3 1181.31    5.34   0
   0  -2   0 9995.07    6.89   0
   0   3   1   37.65    0.77   0
   0   8   6   -0.90    1.59   0
   0   9   9   -2.95    2.37   0
   1  -7   3  256.38    3.73   0
   1  -6   1   38.81    2.23   0
   1  -5   0  162.32    2.19   0
   1   1  -1  210.45    0.70   0
   2  -8   5    4.55    3.44   0
   2  -7   1   54.33    2.51   0
   2  -5  -1  397.21    2.63   0
   2  -3  -2 1376.46    3.37   0
   2  10   5   26.27    2.76   0
   2  11   7   45.37    3.19   0
   3  -8   2  219.18    3.97   0
   3  -7   0   77.07    2.74   0
   3  -6  -1  563.43    3.53   0
   4  -8   1  623.29    5.36   0
   4  -4  -3  879.65    3.54   0
   5  -7  -1   10.15    1.85   0
   5  -1  -4  436.55    1.55   0
   5  12   4  120.61    3.73   0
   6  -3  -4  541.64    2.74   0
   6   8  -1    1.85    1.89   0
   8   6  -3   24.55    1.34   0
   8   9  -1   36.99    2.12   0
  -2  -1   4   14.74    0.44   0
  -2   3   6   16.40    1.03   0
  -1  -5   4   49.83    2.12   0
  -1   7   9   69.58    2.23   0
   1   5   1   28.47    1.12   0
   1   7   3  116.53    2.35   0
   1  10   8   19.56    2.95   0
   2  -8   3  105.65    3.37   0
   2  -8   4    2.82    2.46   0
   3  -5  -2  904.49    3.80   0
   3  -2  -3 1160.59    2.63   0
   3  -1  -3  809.65    1.67   0
   3   5  -1  313.69    2.24   0
   4  -7  -1  389.82    3.92   0
   4  -6  -2  176.43    2.72   0
   4  11   4  245.74    4.18   0
   5  -8   0   21.78    3.05   0
   5  -5  -3  207.92    2.23   0
   5  -2  -4  236.15    1.57   0
   5   0  -4  570.52    1.09   0
   5  11   3   35.82    3.00   0
   6  10   1    7.24    2.39   0
   6  11   2    0.73    2.21   0
   7   7  -2   26.12    1.72   0
   8  -4  -4   65.10    1.97   0
  -2  -3   5  399.10    2.22   0
  -2  -3   9  151.48    1.89   0
  -2   3  12   10.64    0.79   0
  -2   4   8  718.26    2.99   0
  -1  -5   9   33.94    2.02   0
  -1   3   3  688.08    2.29   0
  -1   5   5 1199.52    4.17   0
   0  -5   1 1585.56    4.90   0
   0  -3   0 1577.75    3.46   0
   0   7   5   89.37    1.93   0
   0   8   7    7.95    2.28   0
   1  -7   2   78.00    2.21   0
   1   6   2  370.80    2.58   0
   1   9   6  379.20    3.71   0
   1  10   9    3.56    2.59   0
   2   9   4   18.15    1.99   0
   2  11   8   -3.58    2.91   0
   3  -8   1  234.94    3.67   0
   3   3  -2   10.84    0.76   0
   3  10   4   21.35    2.06   0
   4  -8   0    2.72    2.76   0
   4   6  -1  296.29    2.56   0
   4  12   6   60.40    3.44   0
   5   7  -1   56.11    1.92   0
   6  -7  -2   19.65    2.44   0
   7  -7  -2   26.86    2.53   0
   7  -6  -3  160.73    2.87   0
   7  -4  -4  104.70    2.00   0
   9   6  -3   14.26    1.49   0
  -2  -2   4 3722.11    4.55   0
  -2   4   9   19.64    1.30   0
  -1  -5   3   13.45    1.69   0
  -1   4   4   80.40    1.24   0
  -1   6   7  537.86    3.47   0
   0  -7   4    7.21    2.56   0
   0  -7   6    2.23    2.09   0
   0  -7   7  394.55    4.44   0
   0   4   2   27.16    0.98   0
   1  -4  -1 2859.59    5.37   0
   1  10  10  266.59    4.13   0
   2  -8   2   21.97    2.19   0
   2  -7   0    2.60    2.13   0
   2  -6  -1 1322.93    5.12   0
   2  -4  -2  310.52    1.99   0
   2   8   3  456.70    3.72   0
   2  10   6  750.30    5.28   0
   2  11   9  159.42    4.05   0
   3  -7  -1   14.10    2.34   0
   3  -3  -3   93.25    1.30   0
   3  11   6   67.21    2.66   0
   4  -5  -3  644.88    3.52   0
   4   2  -3 2239.94    2.75   0
   4  10   3  105.40    2.70   0
   5  -7  -2  138.62    3.01   0
   5  -3  -4  130.68    1.55   0
   5   8   0  576.27    3.96   0
   5   9   1  202.60    3.25   0
   5  10   2  147.59    2.78   0
   5  12   5   59.54    3.39   0
   6  -8  -1   -3.29    2.54   0
   6  -6  -3 1041.02    5.19   0
   6  -4  -4  342.41    2.66   0
   7   5  -3   51.37    1.41   0
  -2  -4   7    1.76    1.61   0
  -2  -4   8  379.04    2.96   0
  -1  -6   5  248.51    3.17   0
  -1  -6   6   -2.37    1.75   0
  -1  -6   7    0.02    2.25   0
  -1  -4   2  251.39    1.86   0
   0   5   3  266.57    2.06   0
   0   8   8  206.34    3.22   0
   1  -8   3  234.53    3.82   0
   1  -8   4  500.69    4.55   0
   1  -7   1    6.46    2.31   0
   1  -6   0  767.76    3.82   0
   1   3   0 3338.84    4.67   0
   1   8   5   16.43    2.29   0
   1   9   7  410.55    4.32   0
   2  -8   1    4.74    2.41   0
   2   6   1   34.64    1.36   0
   2   7   2  733.92    3.82   0
   3  -8   0    7.50    2.64   0
   3  -6  -2   75.78    2.22   0
   3   6   0    5.70    1.19   0
   3   8   2   35.80    2.26   0
   4   7   0   27.63    1.96   0
   4   8   1 1118.52    5.17   0
   4   9   2  190.38    3.17   0
   5  -8  -1    1.71    1.97   0
   5  -6  -3  699.26    4.20   0
   6   6  -2   30.60    1.52   0
   7   8  -1   41.15    2.08   0
   7  10   1   18.47    2.42   0
   8   7  -2   56.80    1.85   0
  -2   2  12  424.68    1.53   0
  -2   3   7  183.38    1.52   0
  -1  -6   4 1311.19    5.56   0
  -1  -6   8  162.27    2.82   0
  -1   6   8 1497.08    5.40   0
   0   7   6  196.64    2.43   0
   0   8   9   59.93    2.46   0
   1  -5  -1  173.07    2.04   0
   2   9   5   -3.28    2.51   0
   2  10   7  199.51    3.64   0
   3  -9   2   81.75    2.82   0
   3  -4  -3  401.40    2.41   0
   3   7   1  271.75    2.56   0
   3  10   5   17.66    2.92   0
   3  11   7   15.09    2.93   0
   4  -8  -1  121.72    3.06   0
   4  -7  -2  576.33    3.94   0
   4   4  -2 1387.04    3.49   0
   5  -4  -4   82.89    1.66   0
   5   5  -2  521.97    2.60   0
   5  11   4   55.43    3.40   0
   6  11   3    5.15    2.81   0
   7  -5  -4  325.31    3.02   0
   8  -5  -4  691.13    4.22   0
  -2  -4   5  389.01    2.36   0
  -2  -4   9  551.94    3.32   0
  -2  -3   4  277.83    1.76   0
  -1   5   6    2.34    1.37   0
  -1   6   9   83.64    2.12   0
   0  -6   1    6.98    1.36   0
   0   8  10  377.25    4.05   0
   0   8  11  137.37    2.98   0
   1  -8   2   63.33    2.33   0
   1   7   4    6.54    1.88   0
   1   9   8   33.26    2.82   0
   2  -9   3  150.48    3.41   0
   2  -5  -2  421.94    2.58   0
   3  -9   1  154.65    3.55   0
   4  -9   0   57.95    3.27   0
   4  -6  -3   63.20    2.20   0
   6  -8  -2   85.34    2.89   0
   6  -7  -3    4.31    2.34   0
   6  -5  -4  162.66    2.08   0
   6   4  -3  209.58    1.53   0
   6   7  -1   50.57    1.82   0
   7  -7  -3   10.05    2.31   0
   8   3  -4    7.07    0.66   0
  -1  -5   2  379.12    2.48   0
  -1   6  10   20.88    1.95   0
   0  -8   4  740.97    5.50   0
   0  -8   5   21.15    2.78   0
   0  -5   0 1272.95    4.20   0
   0   6   5   84.45    2.10   0
   0   7   7  599.90    4.01   0
   1  -7   0  709.42    4.33   0
   1   4   1  165.00    1.61   0
   1   6   3 2150.40    5.91   0
   1   8   6  457.70    3.95   0
   2  -9   2  195.91    3.47   0
   2  -8   0  622.26    4.35   0
   2   8   4   38.90    2.41   0
   2  10   8    2.32    2.68   0
   3  -8  -1  636.42    4.69   0
   3   9   4  317.50    3.66   0
   3  11   8   13.48    2.49   0
   4  10   4   35.49    2.32   0
   4  11   6   53.57    3.31   0
   5  -8  -2   17.75    1.99   0
   5  -7  -3  394.37    3.73   0
   5   3  -3 1530.21    2.97   0
   5  10   3   56.09    2.87   0
   6   8   0   58.09    2.33   0
   8  -2  -5  517.07    2.45   0
   8   5  -3    3.69    1.14   0
   8  10   1   12.45    2.40   0
   9  -2  -5  361.56    2.26   0
  -2  -5   6  268.16    2.80   0
  -2  -5   7   23.52    1.92   0
  -1  -7   5  261.08    3.59   0
  -1  -7   6   -0.24    2.51   0
  -1  -7   7   81.85    2.94   0
  -1  -3   1 3385.08    4.93   0
  -1   4   5  221.89    1.89   0
   0  -8   3  527.28    4.64   0
   1  -9   3   30.76    3.08   0
   1  -9   4   17.63    2.52   0
   1  -8   1   19.14    1.93   0
   1   5   2  119.78    1.74   0
   2  -9   1    3.89    2.80   0
   2   9   6   14.68    2.61   0
   2  10   9   17.29    2.88   0
   3  -9   0    3.23    2.56   0
   3  10   6  475.32    4.67   0
   3  11   9  252.39    4.61   0
   4  -8  -2   35.23    2.71   0
   4   9   3    2.78    2.41   0
   5  -5  -4    7.03    1.19   0
   5   6  -1    4.30    1.44   0
   5   9   2    6.53    2.29   0
   5  11   5  234.19    4.17   0
   6  -6  -4  159.01    2.58   0
   7  -6  -4  184.03    2.53   0
   7   6  -2   -1.43    1.44   0
   7  11   3  110.44    2.85   0
   8  -3  -5  154.33    1.92   0
   8  -1  -5   24.75    0.82   0
   9   8  -1  398.90    3.45   0
  -2  -5   5  830.22    3.93   0
  -2  -4  10   27.99    1.52   0
  -1  -7   4   60.03    2.07   0
  -1  -4   1   34.67    1.20   0
  -1   5   7   21.89    1.57   0
   0   5   4 2234.73    5.50   0
   0   7   8  305.59    3.14   0
   1   9  11    2.79    2.66   0
   2   4   0   56.14    1.20   0
   2   7   3  746.89    4.14   0
   2  10  10   53.51    3.29   0
   3   0  -3  926.12    0.81   0
   3   4  -1 1996.76    4.13   0
   3   8   3   26.51    2.32   0
   4  -9  -1   52.01    2.41   0
   4  -7  -3  293.08    3.28   0
   4  -4  -4   46.81    1.37   0
   4  -3  -4   40.80    1.09   0
   4  -2  -4   66.59    0.93   0
   4   5  -1  301.43    2.19   0
   4  11   7    6.03    2.93   0
   5   7   0  118.87    2.23   0
   5   8   1  867.65    4.74   0
   7  -3  -5   82.76    1.51   0
   7  -2  -5   40.53    1.08   0
   7  10   2   26.99    2.58   0
   9  -3  -5   10.80    1.33   0
  -2  -5   9   31.88    1.80   0
  -1  -7   3  207.66    3.07   0
  -1  -6   2   42.42    1.58   0
  -1   2   3  281.57    1.28   0
   0  -8   2    1.54    2.48   0
   0  -6   0  205.28    2.15   0
   1  -9   2  125.28    2.90   0
   1  -8   0  235.57    3.32   0
   1   7   5   65.47    2.19   0
   2  -9   0   35.47    2.88   0
   2  -8  -1  626.48    4.22   0
   2   6   2  546.99    3.26   0
   2   9   7  258.87    3.73   0
   3  -9  -1   24.04    2.71   0
   3  -8  -2  144.51    2.93   0
   3  -6  -3  152.18    2.03   0
   3  10   7  121.45    3.60   0
   4   8   2  428.96    3.58   0
   4  10   5   -2.06    2.12   0
   5  -9  -2  204.39    3.76   0
   5  -8  -3  336.02    3.76   0
   5  -6  -4  108.42    2.35   0
   6  -8  -3  341.34    3.66   0
   7   7  -1  399.91    3.18   0
   7   9   1   62.21    2.52   0
   8  -4  -5  103.18    1.92   0
   9   3  -4  150.77    1.13   0
   9   5  -3    8.97    1.26   0
  -2  -6   7    2.03    1.84   0
  -2  -5   4  706.66    3.35   0
  -1  -5   1 1601.13    4.67   0
  -1   5  12  408.82    2.88   0
   0  -9   4   49.72    3.30   0
   0   7   9    6.83    2.08   0
   1  -9   1   50.96    2.95   0
   1  -7  -1   43.98    1.62   0
   1  -3  -2  235.72    1.51   0
   2  -7  -2   20.70    1.55   0
   2   5   1    6.73    1.02   0
   2   8   5  132.57    2.68   0
   3   5   0   33.21    1.41   0
   3   6   1  314.36    2.63   0
   3   7   2 1709.94    5.63   0
   3   9   5  188.14    2.87   0
   4  -9  -2  184.68    3.48   0
   4  -5  -4   22.02    1.52   0
   4   6   0  299.39    2.54   0
   4   7   1  125.65    2.01   0
   4  11   8    8.63    3.38   0
   5  10   4  251.53    3.41   0
   5  11   6   28.17    3.14   0
   6  -7  -4   -4.75    2.21   0
   6  10   3  154.19    2.96   0
   7  -7  -4  131.24    2.49   0
   7  -4  -5    1.92    1.32   0
   7  -1  -5  206.51    1.17   0
   7   8   0   20.97    2.00   0
   7  11   4   15.15    2.82   0
   9   0  -5  678.42    1.48   0
  10   3  -4   36.31    0.83   0
  10   5  -3   51.57    1.39   0
  -2  -6   8  392.83    3.58   0
  -2  -2   3   40.12    0.77   0
  -2   1  12    9.91    0.50   0
  -1  -8   5   60.41    2.49   0
  -1  -8   6    8.71    2.12   0
  -1  -7   2    1.92    2.11   0
  -1   5   9  115.50    2.01   0
  -1   5  11  521.94    3.23   0
   0  -9   3    4.60    2.70   0
   0  -8   1   38.59    2.49   0
   0  -7   0  662.23    4.07   0
   0   7  11  382.78    3.46   0
   1   6   4 1914.09    5.69   0
   1   8   8    0.53    1.71   0
   2 -10   1   -1.25    2.96   0
   2  -4  -3   44.02    1.32   0
   2   9   8   17.47    2.67   0
   3  -7  -3   49.98    2.33   0
   3  10   8   50.23    3.25   0
   4  -8  -3    8.93    2.54   0
   4   9   4  238.31    3.45   0
   5  -7  -4   -0.28    1.98   0
   6  -4  -5   37.85    1.39   0
   6  -3  -5   17.82    1.09   0
   6   5  -2  100.85    1.53   0
   6   9   2   21.88    2.52   0
   6  11   5   37.78    2.59   0
   7  -5  -5  145.73    2.30   0
   7   4  -3  372.67    2.08   0
   8  -5  -5  154.73    2.43   0
   8   6  -2   20.30    1.44   0
  -2  -6   4  374.55    3.18   0
  -2   2  11   64.55    0.98   0
  -1  -8   3  149.95    3.20   0
  -1  -6   1  559.29    3.38   0
  -1   4   6  185.64    1.83   0
  -1   5  10    2.80    1.60   0
   0  -9   2   44.61    3.07   0
   0  -5  -1  292.69    2.29   0
   0  -3  -1   38.74    0.95   0
   1 -10   2   75.40    3.62   0
   1  -9   0  404.51    4.20   0
   1  -8  -1  480.75    3.93   0
   1   8   9    3.19    2.44   0
   2  -9  -1  103.70    2.56   0
   2  -8  -2  383.01    3.80   0
   2  -5  -3  113.61    1.54   0
   2  -3  -3   18.36    0.68   0
   3  -9  -2  185.27    3.36   0
   4  -6  -4    3.50    1.27   0
   4  10   6  127.82    2.95   0
   5   9   3  120.89    3.02   0
   5  11   7   49.92    3.29   0
   6  -5  -5   -1.59    1.46   0
   6  -2  -5   62.10    1.02   0
   8   7  -1  310.10    2.94   0
   8   9   1    9.32    2.51   0
  -2  -7   6  105.84    2.84   0
   0   5   5   12.26    1.56   0
   0   6   7  467.02    3.15   0
   1  -2  -2   46.57    0.72   0
   1   8  10  653.16    5.02   0
   1   8  11  546.27    4.98   0
   2 -10   0   33.46    2.42   0
   2  -6  -3   13.43    1.74   0
   2   7   4   22.29    1.56   0
   2   8   6  772.44    4.88   0
   2   9   9  304.65    3.69   0
   3 -10  -1  258.05    3.71   0
   3  -8  -3   18.68    2.32   0
   3   2  -2 2806.18    3.31   0
   3   8   4   24.69    1.73   0
   3   9   6   12.42    2.03   0
   3  10   9  149.80    3.25   0
   4  -1  -4  228.01    0.95   0
   5  -9  -3  147.84    2.88   0
   5   4  -2  967.38    3.06   0
   5  10   5   24.99    2.99   0
   6  -8  -4  148.54    3.04   0
   6   6  -1   30.45    1.61   0
   6   7   0  625.95    3.88   0
   6   8   1  176.59    2.50   0
   6  10   4  449.62    4.65   0
   6  11   6   25.90    3.11   0
   7  -6  -5    4.10    1.94   0
   7   2  -4  776.11    1.72   0
   7  10   3  245.22    3.46   0
   8   8   0   15.18    1.65   0
   9   6  -2  446.82    3.05   0
  -2  -7   5  903.00    4.93   0
  -2  -6   3    0.58    1.84   0
  -1  -9   5  178.26    4.03   0
  -1  -8   2   65.60    2.58   0
  -1  -7   1  974.74    4.74   0
   0 -10   3  106.89    3.57   0
   0  -9   1  289.99    3.88   0
   1 -10   1   -2.46    2.27   0
   1  -7  -2   51.74    2.15   0
   1   2   0 4362.45    4.32   0
   2   9  11   32.34    3.26   0
   3  -4  -4  337.14    2.17   0
   3  10  10   23.71    2.55   0
   4  -9  -3  173.58    3.32   0
   4  -7  -4    8.58    1.45   0
   4   8   3   33.82    1.73   0
   4  10   7    7.37    2.63   0
   5  -8  -4   14.49    2.23   0
   5   8   2  497.65    3.62   0
   5  11   8  165.96    4.34   0
   6  -6  -5   34.71    1.96   0
   9   7  -1    1.77    1.70   0
  10   6  -2  372.58    2.88   0
  -2  -7   4  407.05    3.35   0
  -2   2  10   17.03    0.82   0
  -1  -9   3   37.08    2.86   0
  -1  -9   4  220.24    3.44   0
  -1  -5   0 2459.89    5.57   0
  -1   4   7  377.34    2.48   0
   0 -10   2    6.09    2.89   0
   0   6   8  338.22    2.84   0
   0   6  12   27.18    1.90   0
   1 -10   0    5.36    2.79   0
   1   4   2  953.00    3.17   0
   1   7   7 1496.53    5.81   0
   2 -10  -1  267.47    3.97   0
   2  -9  -2   24.48    2.59   0
   2  -7  -3    8.51    1.41   0
   2  -2  -3  143.64    0.99   0
   2   6   3  716.57    3.69   0
   3 -10  -2  211.20    3.77   0
   3  -6  -4  176.59    2.39   0
   3   7   3  876.95    4.45   0
   3   9   7   13.91    2.71   0
   4   3  -2  148.55    1.19   0
   4   9   5  676.26    4.97   0
   5  -5  -5   22.25    1.59   0
   7   9   2  139.07    2.62   0
   9   8   0   92.80    2.47   0
  -2  -4   2 1060.67    3.38   0
  -2   2   9    2.36    0.82   0
  -1  -8   1  453.12    3.95   0
  -1  -6   0    0.83    1.69   0
  -1  -1   1  210.38    0.72   0
  -1   3   5  323.22    1.84   0
   0  -2  -1   49.05    0.74   0
   0   4   4  856.49    3.17   0
   0   6   9   97.49    2.40   0
   0   6  10  499.74    3.82   0
   0   6  11  104.34    2.44   0
   1   3   1   60.44    0.86   0
   1   6   5    5.30    1.30   0
   2   2  -1   78.44    0.75   0
   2   8   7  473.48    3.87   0
   3  -3  -4   79.40    1.13   0
   3   8   5  494.21    4.13   0
   4  -8  -4   20.56    1.82   0
   4   7   2  397.76    3.03   0
   4  10   8  280.35    4.30   0
   5  -9  -4   24.15    2.60   0
   5  -6  -5  108.91    2.21   0
   5  -3  -5  168.92    1.46   0
   5   5  -1   88.14    1.38   0
   5   6   0  612.39    3.44   0
   5   9   4  669.80    4.93   0
   5  10   6   -1.63    2.15   0
   6  -7  -5    8.32    2.10   0
   6   3  -3  754.56    2.34   0
   6   9   3    3.28    1.87   0
   6  11   7  104.77    3.25   0
   7   5  -2   59.41    1.47   0
   7   8   1   10.47    2.17   0
   7  10   4  138.67    3.48   0
   7  11   6   78.60    3.82   0
   8   4  -3   19.69    1.06   0
  10   7  -1   30.64    1.84   0
  -3  -4   7  120.92    1.72   0
  -3  -3   7    1.56    1.01   0
  -3  -3   8    2.18    0.99   0
  -2  -8   4   59.87    2.77   0
  -2  -8   5    8.69    1.96   0
  -2  -6   2 1027.91    4.39   0
  -1  -9   2    4.31    1.94   0
  -1  -7   0  723.28    4.04   0
  -1   4   8 2082.03    5.29   0
   0 -10   1  169.57    3.66   0
   0  -8  -1  123.77    2.65   0
   0   5   6  425.29    2.90   0
   1   7   8   10.01    1.62   0
   2   5   2 1745.41    4.83   0
   2   7   5   65.94    1.86   0
   2   8   8   17.39    2.47   0
   3  -7  -4   90.11    1.86   0
   3   6   2   44.71    1.89   0
   3   9   8   16.98    2.89   0
   4   6   1 1117.10    4.41   0
   4  10   9  155.58    4.13   0
   5  -7  -5   40.06    2.05   0
   6  10   5  113.81    2.83   0
   7   6  -1   61.79    1.85   0
   7   7   0  730.17    4.16   0
   8   9   2  136.77    3.20   0
  -3  -5   6  609.98    3.37   0
  -3  -4   6   90.13    1.60   0
  -3  -3   6  988.02    2.93   0
  -2  -8   3   36.82    2.36   0
  -2  -7   2   28.31    2.03   0
  -1 -10   3   53.31    3.14   0
  -1  -3   0 3440.67    4.80   0
  -1   4  10    1.82    1.53   0
  -1   4  11   82.37    1.71   0
   1 -10  -1  119.79    2.79   0
   1  -9  -2   12.07    2.53   0
   1   7   9    3.28    2.32   0
   1   7  12    4.04    2.30   0
   3  -8  -4    9.00    2.25   0
   3   9   9  667.38    5.60   0
   4  -9  -4   -3.53    2.27   0
   4   4  -1  143.57    1.54   0
   4   5   0   -0.69    1.44   0
   4   8   4    4.19    2.26   0
   4   9   6   40.89    2.23   0
   5  10   7   53.33    3.26   0
   6   8   2   -4.14    2.18   0
  -3  -5   5 1003.29    3.99   0
  -3  -4   5   89.65    1.54   0
  -3  -4   9  492.65    2.65   0
  -3  -3   9   -0.61    0.86   0
  -3  -2   8  250.95    1.27   0
  -2  -9   5  503.46    5.05   0
  -1 -10   2   44.70    2.97   0
  -1  -9   1  287.94    3.38   0
  -1  -8   0   93.61    2.67   0
   0  -9  -1  197.54    3.32   0
   1  -7  -3  298.54    2.91   0
   1   6   6  226.85    2.76   0
   1   7  10    9.60    1.87   0
   1   7  11   84.34    2.69   0
   2  -9  -3    3.35    1.88   0
   2   3   0   27.67    0.89   0
   2   4   1    5.88    0.75   0
   2   8   9   42.27    2.21   0
   2   8  10  182.04    3.50   0
   3 -10  -3   31.73    2.24   0
   3   3  -1 1304.09    2.97   0
   3   5   1  459.11    2.57   0
   3   8   6  670.28    4.77   0
   3   9  10  400.70    4.94   0
   4  -5  -5   13.18    1.38   0
   5  -8  -5   28.03    2.32   0
   5   8   3   37.59    1.89   0
   5   9   5  164.82    3.41   0
   6  -1  -5   32.91    0.59   0
   6  10   6   -1.07    3.04   0
   7   9   3   27.12    2.96   0
   8   5  -2   54.83    1.51   0
   8   8   1   87.53    2.55   0
   8  10   4   97.78    2.93   0
   9   4  -3    5.87    1.08   0
  -3  -6   6  112.16    2.33   0
  -3  -6   7   18.30    1.77   0
  -3  -2   7   63.67    0.84   0
  -2  -9   4  135.99    3.35   0
  -2  -8   2  519.88    4.14   0
  -1   2   4  434.35    1.64   0
   0  -7  -2  116.85    1.93   0
   0   3   3 2016.40    3.94   0
   0   5   7  530.67    3.26   0
   1 -11  -1  166.94    3.74   0
   1  -4  -3  247.82    1.82   0
   2  -7  -4  792.47    4.18   0
   2   6   4   82.40    2.12   0
   2   7   6  215.30    2.59   0
   2   8  11  219.84    3.50   0
   3  -9  -4   86.62    2.88   0
   3   4   0   13.23    0.78   0
   3   7   4    5.19    1.48   0
   4  -7  -5   21.95    1.42   0
   4  -4  -5  443.12    2.37   0
   4   9   7    1.36    2.85   0
   5  -2  -5  114.26    1.03   0
   5  10   8  387.75    4.52   0
   6   7   1   88.68    2.27   0
   6   9   4  208.60    3.12   0
   7  10   5   31.94    2.53   0
   8  -4  -6    8.06    1.33   0
   8   7   0  247.79    2.95   0
  10   4  -3   50.47    1.32   0
  -3  -5   9   52.91    1.61   0
  -3  -3   5 1019.97    2.84   0
  -3  -2   9  684.41    1.75   0
  -2  -9   3    1.24    2.02   0
  -2  -7   1   15.70    2.06   0
  -2  -6   1 1288.46    4.59   0
  -2  -5   1 1156.90    3.87   0
  -2   1  11    7.17    0.71   0
  -1  -9   0  152.33    3.13   0
  -1  -6  -1   92.14    2.02   0
  -1   3   6    1.74    1.02   0
   0  -8  -2   77.83    2.40   0
   0   5  12  304.18    3.09   0
   3  -2  -4  995.82    2.28   0
   3   8   7  230.36    3.55   0
   4  -8  -5  330.12    3.50   0
   4   7   3   -1.64    2.04   0
   5   2  -3  231.66    1.18   0
   5   7   2   10.42    2.08   0
   5  10   9  240.84    4.71   0
   6   4  -2   70.31    1.28   0
   6   6   0  502.03    3.37   0
   6  10   7   25.44    3.18   0
   7  -6  -6    1.21    1.75   0
   7  -5  -6   47.17    1.55   0
   7  -4  -6    5.87    1.30   0
   7   8   2   26.64    2.36   0
   8   2  -4 1034.39    2.39   0
   8   9   3  164.05    3.44   0
   9   8   1  122.17    2.42   0
  -3  -7   5  412.52    3.74   0
  -3  -7   6  261.95    3.25   0
  -3  -7   7    2.20    2.03   0
  -3  -6   4   71.84    2.03   0
  -3  -5   4  138.82    1.69   0
  -2  -9   2   77.72    2.98   0
  -1  -7  -1   44.25    1.62   0
  -1  -5  -1   27.09    1.10   0
   0 -11   0  139.52    3.21   0
   0  -9  -2   42.87    2.45   0
   0   4   5    0.55    0.93   0
   0   5   8   22.77    1.86   0
   1  -9  -3   63.04    2.63   0
   2  -8  -4    5.06    1.55   0
   2  -4  -4  122.01    1.53   0
   2   7   7  317.17    3.50   0
   4   8   5    5.37    1.83   0
   4   9   8   54.63    2.62   0
   5   9   6   73.18    2.99   0
   6  -6  -6   39.96    1.89   0
   6  -5  -6  272.56    2.42   0
   6   5  -1   26.82    1.14   0
   7  10   6   43.90    3.44   0
   8  -3  -6   29.30    1.07   0
   8  10   5    9.89    3.03   0
   9   5  -2   72.68    1.67   0
   9   6  -1  288.89    2.84   0
   9   7   0   11.79    2.08   0
  -3  -4   4  282.04    1.95   0
  -3  -3  10   32.06    0.91   0
  -3  -2   6    9.27    0.59   0
  -2 -10   3   -2.03    2.96   0
  -2  -8   1  945.03    4.81   0
  -2   0  12  246.99    1.11   0
   0   5   9    2.95    1.76   0
   0   5  10  129.38    2.53   0
   2  -9  -4  521.30    4.31   0
   3  -7  -5  190.99    2.66   0
   3  -6  -5  558.24    3.30   0
   3   6   3  294.50    2.52   0
   3   7   5  404.46    3.66   0
   3   8   8   36.43    2.94   0
   4  -9  -5   68.74    2.20   0
   4  -3  -5  174.13    1.40   0
   4   9   9  193.64    4.08   0
   5   6   1 1894.00    5.84   0
   5   8   4  268.85    3.14   0
   6  -7  -6  174.20    2.59   0
   6   1  -4 1841.77    2.17   0
   6   8   3   62.20    2.22   0
   6   9   5  207.03    3.63   0
   6  10   8  140.64    4.14   0
   7   3  -3  129.59    1.40   0
   7   7   1  419.63    3.56   0
   7   9   4   60.11    2.44   0
  10   5  -2   15.91    1.54   0
  10   6  -1  291.70    3.00   0
  10   7   0   97.97    2.64   0
  -3  -8   4  113.77    2.81   0
  -3  -8   5  131.02    2.97   0
  -2 -10   2  229.63    3.98   0
  -2  -9   1   26.42    2.73   0
  -1 -11   1   -7.01    2.39   0
  -1  -9  -1   71.49    2.66   0
  -1  -4  -1  164.01    1.41   0
  -1  -2   0 4130.29    4.34   0
  -1   3   7  197.16    1.73   0
   0 -10  -2   -0.23    2.57   0
   1 -10  -3   85.41    2.93   0
   1  -3  -3  625.78    2.22   0
   1   5   5    4.03    1.55   0
   2   5   3  207.47    1.96   0
   2   7   8    3.80    2.38   0
   3  -5  -5   12.70    1.04   0
   3   8   9   57.12    3.01   0
   4   6   2  230.87    2.58   0
   4   8   6  682.28    4.97   0
   4   9  10   74.12    3.10   0
   4   9  11   14.12    3.44   0
   5  -7  -6  245.87    2.87   0
   5  -6  -6   81.95    2.01   0
   5   9   7   65.43    3.25   0
   6  -4  -6   13.11    1.12   0
   6  10   9   -4.31    3.34   0
   7  -3  -6   74.66    1.24   0
   7  10   7  103.49    3.94   0
   8   8   2    8.42    2.23   0
   8  10   6  246.04    4.41   0
   9   2  -4  158.69    1.30   0
  -3  -7   3  260.73    2.66   0
  -3  -5   3   22.11    1.13   0
  -2  -8   0   82.07    2.50   0
  -2  -7   0  164.61    2.56   0
  -2  -6   0  141.14    2.28   0
  -1 -11   0   21.43    3.24   0
   0  -7  -3   12.70    1.95   0
   0  -3  -2   78.12    1.09   0
   1   6   9   46.18    2.24   0
   1   6  10  655.62    4.69   0
   1   6  11  699.85    4.74   0
   2 -10  -4   99.78    2.66   0
   2   7   9  426.39    4.26   0
   2   7  12    2.30    2.59   0
   3  -9  -5  202.82    3.18   0
   3   8  10   15.68    3.04   0
   4   7   4  538.55    4.03   0
   5  -8  -6  176.58    3.04   0
   5  -5  -6  535.50    2.99   0
   5   5   0   -0.13    1.53   0
   8   9   4   38.45    3.07   0
  10   2  -4    6.70    0.89   0
  -3  -9   4   23.12    2.85   0
  -3  -9   5  186.63    3.55   0
  -3  -8   3    3.64    1.64   0
  -3  -3   4   66.04    1.13   0
  -2 -10   1  283.39    3.93   0
  -2  -5   0  107.08    1.77   0
  -2   1   7  291.11    1.35   0
  -2   1  10    6.98    0.80   0
  -1 -10  -1   -0.89    1.88   0
  -1   3   8  593.03    2.91   0
   0 -11  -2    9.46    2.97   0
   0  -9  -3   54.82    2.63   0
   0   4   6  138.56    1.87   0
   1 -11  -3    0.87    2.70   0
   1  -9  -4  326.08    3.66   0
   1  -8  -4  372.09    3.22   0
   1  -6  -4  191.08    2.29   0
   1  -1  -2 1283.00    1.79   0
   2   7  11    2.15    1.98   0
   3 -10  -5   21.88    2.59   0
   3  -4  -5 1274.11    3.70   0
   3   5   2 1302.93    4.45   0
   5   3  -2  712.18    2.47   0
   5   4  -1   -0.49    1.19   0
   5   7   3    1.94    2.16   0
   5   8   5   11.95    2.64   0
   5   9   8   57.15    2.69   0
   6   9   6   18.22    2.38   0
   7   4  -2    8.34    1.20   0
   7   5  -1  478.01    3.03   0
   7   8   3  846.31    5.09   0
   7   9   5   25.35    2.24   0
   7  10   8    4.27    2.58   0
  -3  -9   3  115.13    3.07   0
  -3  -8   2  599.65    4.26   0
  -3  -7   2  195.79    2.70   0
  -3  -6   2 1126.56    4.55   0
  -2  -9   0   16.90    1.96   0
  -2  -3   1 3684.35    5.05   0
  -1 -11  -1    9.89    2.91   0
  -1  -9  -2  162.14    3.09   0
  -1  -8  -2  412.33    3.31   0
  -1  -6  -2  352.95    2.76   0
  -1   3   9  285.65    2.30   0
   0  -5  -3  263.09    2.25   0
   0   3   4 4004.99    5.94   0
   2 -11  -4  298.99    3.94   0
   2  -7  -5  816.81    4.31   0
   2   6   6  438.14    3.58   0
   4  -8  -6  430.64    3.84   0
   4  -6  -6  836.29    3.95   0
   4   5   1  865.76    3.57   0
   6   8   4  405.76    3.83   0
   9   9   4   -4.43    2.21   0
  10   8   2   38.08    2.64   0
  -2 -11   1   39.75    3.11   0
  -2 -10   0  132.07    3.22   0
  -2   1   9  789.06    2.45   0
  -1 -10  -2  140.92    3.22   0
   0 -10  -3  470.46    4.13   0
   1 -10  -4  273.23    3.39   0
   1   5   6  895.23    3.98   0
   2  -9  -5  778.65    4.72   0
   2  -6  -5  354.46    2.78   0
   2  -1  -3   99.69    0.61   0
   2   4   2 1771.17    4.39   0
   3   6   4   30.85    1.55   0
   4  -9  -6   12.83    2.48   0
   4   8   8  213.15    4.01   0
   5  -4  -6   22.73    1.17   0
   5   9  10   25.76    2.76   0
   6  -3  -6  267.04    1.68   0
   6   6   1  747.97    4.18   0
   6   9   7  217.41    3.60   0
   7   9   6  159.49    3.97   0
   8   3  -3   34.63    1.11   0
   8   9   5   20.47    3.14   0
   9  -2  -6  173.18    1.08   0
  -3 -10   3   10.90    2.70   0
  -3  -9   2   95.50    2.37   0
  -3  -5   2  232.44    1.95   0
  -3  -2   5  422.58    1.40   0
  -2  -9  -1   11.97    2.42   0
  -2  -8  -1   14.10    2.13   0
  -2  -7  -1   91.80    2.33   0
  -2   1   8 1694.98    3.27   0
  -1  -3  -1   62.04    1.04   0
  -1   2   5  945.01    2.58   0
   0 -11  -3   39.75    3.06   0
   0   4   7 1274.34    4.47   0
   1   4   4 1600.32    4.51   0
   2 -10  -5   14.81    2.52   0
   2   5   4   35.95    1.73   0
   4  -5  -6  416.42    2.66   0
   4   4   0  260.58    2.04   0
   4   6   3   -1.51    1.92   0
   4   7   5  188.02    2.62   0
   4   8   9  332.51    4.68   0
   5   6   2  495.61    3.52   0
   5   8   6   35.55    2.16   0
   6   9   8  197.21    4.32   0
   8  -2  -6   30.85    0.72   0
   8   4  -2  117.86    1.86   0
   8   5  -1  566.71    3.48   0
  10   7   1   31.60    2.42   0
  -3  -9   1  236.53    3.43   0
  -3  -8   1  713.44    4.28   0
  -3  -7   1   17.14    1.54   0
  -2 -11   0    0.85    2.34   0
  -2 -10  -1  113.89    3.14   0
  -2  -6  -1   34.24    1.82   0
   0   4   8  767.51    3.79   0
   0   4  11   12.90    1.80   0
   1   5   7 1772.88    5.95   0
   1   5  12   42.54    2.16   0
   2  -5  -5  880.88    3.58   0
   2   6   7  166.17    2.44   0
   3  -9  -6   43.94    2.54   0
   3  -8  -6  372.34    3.51   0
   3  -7  -6   23.17    1.88   0
   3   4   1   62.72    1.13   0
   3   7   8  148.08    3.27   0
   3   7  12   19.12    2.77   0
   4   8  11   22.46    2.68   0
   5   7   4 2154.04    7.50   0
   6   5   0  363.52    2.76   0
   6   7   3  185.47    3.08   0
   6   8   5   28.62    2.20   0
   7   8   4  312.30    3.61   0
   7   9   7  192.10    4.23   0
   8   9   6  233.90    4.27   0
   9   3  -3    2.83    1.25   0
   9   6   0  177.84    2.71   0
   9   8   3    4.40    2.52   0
   9   9   5   -3.14    2.35   0
  10   3  -3   23.48    1.40   0
  10   6   0   32.36    2.15   0
  -3  -6   1 1135.98    4.34   0
  -1  -8  -3 1132.75    5.41   0
   0 -10  -4  787.80    5.39   0
   0  -7  -4  379.31    3.23   0
   0   4  10  241.45    2.78   0
   1  -9  -5  207.93    3.26   0
   1  -4  -4   77.95    1.44   0
   2   6   8   93.49    2.77   0
   3 -10  -6   75.57    3.04   0
   3  -6  -6 1293.97    4.70   0
   3   7   9  715.64    5.35   0
   3   7  11   25.37    3.11   0
   4   3  -1   16.63    0.94   0
   5   8   7  110.07    2.79   0
   6  -7  -7  295.61    3.01   0
   6   9  10   12.83    2.93   0
   9   4  -2  387.77    2.85   0
   9   5  -1   42.59    1.97   0
  10   8   3   16.43    2.30   0
  -4  -8   5   82.85    2.60   0
  -4  -7   7   30.72    2.03   0
  -1 -10  -3  108.53    2.56   0
   0 -11  -4   19.77    2.88   0
   0  -1  -1  468.42    1.13   0
   1  -7  -5  676.53    3.99   0
   1   2   1  394.31    1.56   0
   1   5   8  208.45    2.48   0
   1   5  10   55.22    2.47   0
   1   5  11  313.78    3.38   0
   2   3   1  135.38    1.20   0
   2   6   9  139.56    3.08   0
   2   6  11  258.76    3.73   0
   3   5   3 1094.76    4.36   0
   4  -2  -5  196.09    1.15   0
   4   2  -2 2514.22    3.64   0
   5  -8  -7  104.58    2.67   0
   5  -7  -7  328.11    3.03   0
   5   8   8  593.04    5.57   0
   6  -6  -7  107.67    2.00   0
   6   4  -1   16.95    1.31   0
   6   8   6    9.32    2.90   0
   7  -5  -7   28.27    1.54   0
   7   6   1    6.14    1.48   0
   7   8   5   11.03    2.80   0
   7   9   8  338.87    4.64   0
   8   8   4  174.12    3.18   0
   8   9   7  150.76    4.34   0
   9   9   6    3.87    3.29   0
  10   5  -1    5.01    1.72   0
  -4  -9   5   -6.85    2.46   0
  -4  -8   4   -0.65    2.25   0
  -4  -7   4  131.06    2.49   0
  -3 -11   1  195.96    3.87   0
  -3  -9   0    7.83    2.42   0
  -3  -8   0    0.63    1.61   0
  -3  -7   0   10.96    2.03   0
  -3  -3   3   13.39    0.85   0
  -2 -10  -2   32.65    2.71   0
  -2  -9  -2  448.73    3.81   0
  -2  -8  -2   13.67    2.13   0
  -2  -5  -1    7.20    1.03   0
  -1 -11  -3  409.52    4.55   0
   0  -6  -4  849.90    3.75   0
   1 -11  -5  107.02    3.42   0
   3   3   0  126.00    1.31   0
   4  -4  -6 1040.47    3.41   0
   4   5   2 1374.82    4.83   0
   5   5   1  121.96    2.08   0
   5   7   5  359.20    3.91   0
   5   8   9  232.80    4.51   0
   5   8  10    5.36    3.35   0
   5   8  11   -0.53    3.24   0
   6   2  -3   32.63    0.78   0
   6   3  -2   23.03    1.20   0
   7  -2  -6   18.33    0.64   0
   7   7   3   12.22    2.56   0
   7   9   9   27.13    2.95   0
   9   7   2  328.76    3.51   0
   9   8   4   17.43    3.12   0
  -4  -9   3  242.81    3.58   0
  -4  -9   4   41.89    2.20   0
  -4  -7   3  260.51    2.89   0
  -4  -6   8   10.20    1.57   0
  -4  -5   5  612.26    3.16   0
  -4  -5   6   78.29    1.57   0
  -4  -5   7   13.57    1.16   0
  -3 -10   0   10.61    2.16   0
  -2  -7  -2  732.04    3.91   0
  -2   0  11  154.50    1.25   0
  -1 -12  -3   27.66    3.29   0
  -1   2   6   44.77    1.07   0
  -1   2  11  393.95    2.54   0
   1  -6  -5   23.15    1.38   0
   1   4   5  117.53    1.90   0
   2 -10  -6    9.05    1.97   0
   2  -4  -5 1819.79    4.40   0
   3  -5  -6  220.19    2.14   0
   4  -9  -7   16.48    2.45   0
   4  -8  -7  399.80    3.71   0
   4   6   4  201.84    2.47   0
   4   7   7   18.91    2.12   0
   5  -6  -7   29.45    1.66   0
   5  -3  -6  622.68    2.30   0
   5   6   3   21.54    2.10   0
   6  -5  -7  329.45    2.54   0
   6   6   2    2.18    1.46   0
   6   7   4  243.40    3.35   0
   6   8   7  183.40    3.83   0
   7   5   0  716.76    3.93   0
   8   8   5   -0.24    2.81   0
  -4 -10   3  136.50    3.42   0
  -4  -5   8   11.60    1.19   0
  -3 -11   0   35.29    2.55   0
  -3  -6   0    6.38    1.76   0
   0  -2  -2    0.84    0.63   0
   0   2   3 1230.63    2.83   0
   2   4   3 3635.68    6.68   0
   4  -7  -7   88.20    2.17   0
   7   8   6   36.16    2.49   0
   8   7   3  156.88    3.24   0
  -4 -10   2   -2.70    2.60   0
  -4  -9   2  245.40    3.21   0
  -4  -8   2  162.56    2.57   0
  -3  -9  -1  403.92    3.83   0
  -3  -8  -1  324.00    3.47   0
  -2 -12  -2   33.56    2.77   0
  -1 -11  -4  106.63    3.49   0
  -1 -10  -4  281.85    3.46   0
  -1  -8  -4  502.83    3.92   0
   0 -11  -5    6.78    3.07   0
   0 -10  -5    2.14    1.96   0
   0  -9  -5    1.69    1.90   0
   0  -8  -5   16.36    2.28   0
   0  -5  -4 2207.37    5.48   0
   2   5   6  909.72    4.57   0
   3  -9  -7   14.19    2.41   0
   3   6   7  172.34    3.08   0
   3   6  12  275.62    3.94   0
   4   7  11   60.16    2.77   0
   5   4   0 1548.26    4.60   0
   5   7   6   30.56    2.14   0
   9   6   1   11.62    1.81   0
   9   8   5  122.62    3.23   0
  10   6   1   58.60    2.74   0
  -4  -7   2  650.42    3.83   0
  -2 -10  -3  110.64    2.75   0
  -2  -9  -3  828.61    4.98   0
  -2  -3   0   28.11    0.76   0
  -1  -5  -3   82.08    1.45   0
   1  -9  -6   15.47    1.87   0
   2   2   0  343.95    1.43   0
   3   2  -1 1175.98    2.57   0
   3   5   4  139.51    1.97   0
   6   7   5  503.59    4.23   0
   7   7   4   16.21    2.13   0
   7   8   7   -2.34    2.43   0
   8   8   6  216.98    3.73   0
;
_shelx_hkl_checksum     52297
_shelx_res_file
;
TITL C8snacbr in P-1
    c8snacbr.res
    created by SHELXL-2019/3 at 08:48:57 on 17-Jan-2025
CELL  0.71073   8.4924   9.3927   9.7799   71.379   86.439   74.119
ZERR    2.000   0.0007   0.0007   0.0008    0.006    0.007    0.006
LATT  1
SFAC C H N SE BR O
UNIT 24 38 4 2 2 4
OMIT -8 2 0
L.S. 5
BOND $H
TEMP -153
ACTA
CONF
FMAP 2
PLAN -10 .5 -.5
SIZE 0.180  0.350  0.37
WGHT    0.054900    1.110000
FVAR       0.60524
BR1   5    0.499343    0.221725    1.211075    11.00000    0.02640    0.02727 =
         0.01503   -0.00775    0.00133   -0.00549
SE1   4    0.348903    0.218654    0.940613    11.00000    0.01565    0.02022 =
         0.01349   -0.00490    0.00309   -0.00509
O14   6    0.183817    0.448811    0.455707    11.00000    0.02457    0.01708 =
         0.02141   -0.00622   -0.00092   -0.00715
O15   6    0.096694    0.282606    0.375759    11.00000    0.01951    0.01596 =
         0.01743   -0.00303   -0.00406   -0.00549
N2    3    0.260174    0.178468    0.797975    11.00000    0.01508    0.02177 =
         0.01524   -0.00565    0.00074   -0.00532
N3    3    0.349728    0.204337    0.684260    11.00000    0.01347    0.01465 =
         0.01583   -0.00504    0.00068   -0.00462
C4    1    0.482685    0.261520    0.684757    11.00000    0.01238    0.01220 =
         0.01660   -0.00209    0.00033   -0.00327
C5    1    0.588970    0.290991    0.556311    11.00000    0.01611    0.01809 =
         0.01474   -0.00318    0.00140   -0.00685
AFIX  23
H5A   2    0.626019    0.384490    0.548184    11.00000   -1.20000
H5B   2    0.522922    0.313715    0.468181    11.00000   -1.20000
AFIX   0
C6    1    0.740317    0.153158    0.563392    11.00000    0.01725    0.02300 =
         0.01717   -0.00811    0.00464   -0.00627
AFIX  23
H6A   2    0.704205    0.056317    0.590697    11.00000   -1.20000
H6B   2    0.785283    0.168197    0.465499    11.00000   -1.20000
AFIX   0
C7    1    0.878963    0.129785    0.668954    11.00000    0.01393    0.02051 =
         0.02322   -0.00624    0.00260   -0.00335
AFIX  23
H7A   2    0.977802    0.055683    0.648121    11.00000   -1.20000
H7B   2    0.905037    0.230735    0.650026    11.00000   -1.20000
AFIX   0
C8    1    0.843072    0.069090    0.829531    11.00000    0.01795    0.01872 =
         0.01726   -0.00270   -0.00162   -0.00278
AFIX  23
H8A   2    0.940889   -0.013424    0.878496    11.00000   -1.20000
H8B   2    0.752247    0.019621    0.838569    11.00000   -1.20000
AFIX   0
C9    1    0.797582    0.189365    0.910628    11.00000    0.01633    0.02252 =
         0.01727   -0.00600   -0.00309   -0.00457
AFIX  23
H9A   2    0.893461    0.229792    0.911700    11.00000   -1.20000
H9B   2    0.776542    0.135081    1.012018    11.00000   -1.20000
AFIX   0
C10   1    0.648173    0.329439    0.850169    11.00000    0.01780    0.01546 =
         0.01693   -0.00529   -0.00067   -0.00605
AFIX  23
H10A  2    0.614406    0.385169    0.922162    11.00000   -1.20000
H10B  2    0.679218    0.402734    0.761909    11.00000   -1.20000
AFIX   0
C11   1    0.507618    0.279753    0.815053    11.00000    0.01494    0.01175 =
         0.01376   -0.00370    0.00220   -0.00248
C12   1    0.296508    0.171364    0.560072    11.00000    0.01837    0.01680 =
         0.01729   -0.00737    0.00017   -0.00614
AFIX  23
H12A  2    0.237092    0.089818    0.594280    11.00000   -1.20000
H12B  2    0.393413    0.131917    0.507588    11.00000   -1.20000
AFIX   0
C13   1    0.185071    0.318919    0.458863    11.00000    0.01695    0.01938 =
         0.01451   -0.00586    0.00327   -0.00881
C16   1   -0.003133    0.414971    0.262005    11.00000    0.03713    0.01866 =
         0.02035   -0.00431   -0.01266   -0.00247
AFIX  23
H16A  2    0.064370    0.484369    0.207894    11.00000   -1.20000
H16B  2   -0.094754    0.476150    0.304881    11.00000   -1.20000
AFIX   0
C17   1   -0.067567    0.349752    0.163758    11.00000    0.02448    0.02702 =
         0.02127   -0.00638   -0.00669   -0.00552
AFIX 137
H17A  2   -0.131725    0.435342    0.084350    11.00000   -1.50000
H17B  2   -0.137472    0.284484    0.217717    11.00000   -1.50000
H17C  2    0.024140    0.286559    0.124624    11.00000   -1.50000
AFIX   0
HKLF 4
REM  C8snacbr in P-1
REM wR2 = 0.0963, GooF = S = 1.098, Restrained GooF = 1.098 for all data
REM R1 = 0.0354 for 3085 Fo > 4sig(Fo) and 0.0394 for all 3370 data
REM 164 parameters refined using 0 restraints
END
WGHT      0.0549      1.1107
REM Highest difference peak  1.392,  deepest hole -0.842,  1-sigma level  0.137
Q1    1   0.3006  0.1834  0.8765  11.00000  0.05    1.39
Q2    1   0.4403  0.1929  1.1464  11.00000  0.05    1.17
Q3    1   0.3977  0.2500  1.0071  11.00000  0.05    1.11
Q4    1   0.5519  0.2452  1.2750  11.00000  0.05    1.08
Q5    1   0.3247  0.1844  0.6214  11.00000  0.05    0.63
Q6    1   0.4917  0.4014  1.0244  11.00000  0.05    0.54
Q7    1   0.3781  0.0333  1.1172  11.00000  0.05    0.52
Q8    1   0.3667  0.1327  1.0754  11.00000  0.05    0.51
Q9    1   0.4934  0.2897  0.7433  11.00000  0.05    0.48
Q10   1   0.5136  0.1389  1.3442  11.00000  0.05    0.48
;
_shelx_res_checksum     46562
data_global
_journal_date_recd_electronic     2025-02-06
_journal_date_accepted     2025-02-17
_journal_name_full     'IUCrData'
_journal_year     2025
_journal_volume     10
_journal_issue      1
_journal_page_first     0
_journal_page_last     0
_journal_paper_category     HO
_journal_paper_doi     10.1107/S2414314625001439
_journal_coeditor_code     BT4164
_publ_contact_author_name     'Heiner Detert'
_publ_contact_author_address
;
University of Mainz
Department of Chemistry
Duesbergweg 10-14
55099 Mainz
Germany
;
_publ_contact_author_email     'detert@uni-mainz.de'
_publ_contact_author_fax     '+496131-3925338'
_publ_contact_author_phone     '+496131-3924189'
_publ_section_title
;\
3-(2-Ethoxy-2-oxoethyl)-4,5,6,7,8,9-hexahydrocycloocta[<i>d</i>][1,2,3]\
selenadiazol-3-ium bromide
;
loop_
    _publ_author_name
    _publ_author_address
    'Schollmeyer, Dieter'
;
University of Mainz
Department of Chemistry
Duesbergweg 10-14
55099 Mainz
Germany
;
    'Detert, Heiner'
;
University of Mainz
Department of Chemistry
Duesbergweg 10-14
55099 Mainz
Germany
;
_publ_section_synopsis
;
The title compound features a selenadiazole five-membered ring attached to a
cyclooctene ring. A bromine anion is located in the vicinity of the selenium
atom [3.0197(5) \%A].
;
