# Supplementary material for: 3-(2-Eth­oxy-2-oxoeth­yl)-4,5,6,7,8,9-hexa­hydrocyclo­octa­[d][1,2,3]selena­diazol-3-ium bromide
Source: IUCrdata. 2025 Feb 28;10(Pt 2):x250143. doi: 10.1107/S2414314625001439 (PMC11904625; doi:10.1107/S2414314625001439)
Supplement: Supplementary file 2 [file x-10-x250143-Isup2.hkl]

data_I                                                                          
_shelx_title ' C8snacbr in P-1'                                                 
_shelx_refln_list_code          4                                               
_shelx_F_calc_maximum      174.51                                               
_exptl_crystal_F_000       380.00                                               
_reflns_d_resolution_high  0.7586                                               
                                                                                
loop_                                                                           
 _space_group_symop_operation_xyz                                               
 'x, y, z'                                                                      
 '-x, -y, -z'                                                                   
                                                                                
_cell_length_a     8.4924                                                       
_cell_length_b     9.3927                                                       
_cell_length_c     9.7799                                                       
_cell_angle_alpha  71.379                                                       
_cell_angle_beta   86.439                                                       
_cell_angle_gamma  74.119                                                       
                                                                                
_shelx_F_squared_multiplier     1.000                                           
                                                                                
loop_                                                                           
 _refln_index_h                                                                 
 _refln_index_k                                                                 
 _refln_index_l                                                                 
 _refln_F_squared_calc                                                          
 _refln_F_squared_meas                                                          
 _refln_F_squared_sigma                                                         
 _refln_observed_status                                                         
   1   0   0       7476.29       5517.41         3.90 o                         
   2   0   0        525.09        590.02         1.99 o                         
   3   0   0        334.79        388.66         2.18 o                         
   4   0   0         60.59         85.56         1.88 o                         
   5   0   0       2069.92       2121.62         6.28 o                         
   6   0   0       4807.89       4802.75       177.77 o                         
   7   0   0       4038.84       4087.19       183.18 o                         
   8   0   0       1125.77       1082.71        90.03 o                         
   9   0   0         63.24         64.15         2.20 o                         
  10   0   0          0.64          2.16         4.15 o                         
 -10   1   0         87.32         46.74         6.36 o                         
  -9   1   0        253.08        267.63        34.38 o                         
  -8   1   0        315.25        302.97         7.22 o                         
  -7   1   0        117.82        112.83        19.23 o                         
  -6   1   0        329.70        304.60        49.74 o                         
  -5   1   0       2951.34       2362.57         6.12 o                         
  -4   1   0       1448.54       1158.15         3.82 o                         
  -3   1   0         24.12         21.89         1.17 o                         
  -2   1   0       5572.79       5387.93         5.73 o                         
  -1   1   0        603.92        684.74        17.57 o                         
   3   1   0          7.09          5.65         1.39 o                         
   4   1   0       1031.81       1022.20         4.20 o                         
   5   1   0        574.73        574.24         4.01 o                         
   6   1   0         74.26         83.75         2.17 o                         
   7   1   0        391.08        403.72         3.75 o                         
   8   1   0       1736.53       1737.86        19.76 o                         
   9   1   0        324.35        325.56         3.30 o                         
  10   1   0          0.57         -2.46         4.33 o                         
 -10   2   0          0.38          7.56         6.74 o                         
  -9   2   0        130.18         80.86         5.19 o                         
  -5   2   0       1410.81       1452.37        46.56 o                         
  -4   2   0        466.98        489.01         1.61 o                         
  -3   2   0        244.14        269.31         1.38 o                         
  -2   2   0      10053.61      10977.39       212.55 o                         
  -1   2   0      15450.08      15272.75       184.09 o                         
   0   2   0      30453.49      27293.98        11.84 o                         
   1   2   0      12269.45      11602.43       316.89 o                         
   2   2   0        931.85        959.15        19.91 o                         
   4   2   0       2066.28       2014.83         5.81 o                         
   5   2   0       4292.18       4264.00        52.69 o                         
   6   2   0       4186.53       4053.03       105.08 o                         
   7   2   0       3947.95       4048.22        40.92 o                         
   8   2   0        521.09        558.25         3.76 o                         
   9   2   0         30.92         37.86         6.65 o                         
  10   2   0          0.25          2.48         3.22 o                         
  11   2   0        137.87        130.29         3.53 o                         
  -9   3   0        352.73        357.43         8.49 o                         
  -8   3   0         30.34         13.54         5.95 o                         
  -7   3   0        143.71        149.00         6.72 o                         
  -6   3   0        923.70        942.86         8.90 o                         
  -5   3   0       2154.46       2229.95        11.27 o                         
  -4   3   0       1733.00       1703.26         9.15 o                         
  -3   3   0        561.82        610.89         2.02 o                         
  -2   3   0       2357.70       2600.94       110.02 o                         
  -1   3   0         51.49         65.16         2.43 o                         
   0   3   0       4188.78       4267.47        32.38 o                         
   1   3   0       8995.46       9252.07       138.99 o                         
   2   3   0         92.42         76.24         1.58 o                         
   3   3   0        343.63        369.95        23.25 o                         
   4   3   0        583.65        603.53         4.31 o                         
   5   3   0        243.79        229.84        14.17 o                         
   6   3   0        527.92        517.51         7.30 o                         
   7   3   0        912.84        852.93        15.74 o                         
   8   3   0       2195.40       2224.41        65.79 o                         
   9   3   0        479.48        490.56        13.66 o                         
  10   3   0         21.23         20.05         8.76 o                         
  11   3   0        183.79        190.56         4.20 o                         
  -9   4   0        263.13        280.28         8.46 o                         
  -8   4   0        576.87        594.96         8.27 o                         
  -7   4   0       1981.09       1958.15        12.15 o                         
  -6   4   0        729.53        719.99         8.71 o                         
  -5   4   0          4.83         11.85         3.96 o                         
  -4   4   0        145.48        140.95         9.62 o                         
  -3   4   0        439.00        447.63         5.35 o                         
  -2   4   0       6268.88       6822.35        15.59 o                         
  -1   4   0      11056.20      12144.01       118.62 o                         
   0   4   0       4738.89       4731.73        75.97 o                         
   1   4   0        419.27        415.26        11.71 o                         
   2   4   0        155.99        154.94         2.35 o                         
   3   4   0         39.82         34.49         2.09 o                         
   4   4   0        798.14        837.14       114.73 o                         
   5   4   0       4526.01       4192.99        33.26 o                         
   6   4   0       3728.01       3395.17       184.54 o                         
   7   4   0       1266.26       1226.12        31.68 o                         
   8   4   0         68.37         75.61         3.38 o                         
   9   4   0        178.12        168.66         3.66 o                         
  10   4   0          0.58         -0.21         3.66 o                         
  11   4   0        436.37        433.56        22.26 o                         
  -8   5   0         12.10          7.53         5.35 o                         
  -7   5   0        577.59        635.66         9.45 o                         
  -6   5   0       1774.94       1980.37        12.53 o                         
  -5   5   0        781.43        789.77         9.09 o                         
  -4   5   0        453.70        400.58        27.81 o                         
  -3   5   0        882.89        963.86         8.54 o                         
  -2   5   0         56.92         68.63         2.33 o                         
  -1   5   0        467.85        455.46         8.80 o                         
   0   5   0       3552.51       3521.55        46.53 o                         
   1   5   0       6396.26       6582.88       131.49 o                         
   2   5   0        322.13        293.18         2.94 o                         
   3   5   0         76.59         88.30         2.75 o                         
   4   5   0          1.22          2.05         4.01 o                         
   5   5   0          1.75         -2.97         2.97 o                         
   6   5   0       1002.73        994.26         5.20 o                         
   7   5   0       2119.02       1981.20        17.45 o                         
   8   5   0       2095.88       1957.32        32.94 o                         
   9   5   0        111.65        118.98         3.69 o                         
  10   5   0         64.81         64.65         4.00 o                         
  -7   6   0        149.29        143.57         6.74 o                         
  -6   6   0        228.53        237.53         6.96 o                         
  -5   6   0        132.94        133.63         7.40 o                         
  -4   6   0        230.25        226.02         9.40 o                         
  -3   6   0        340.07        388.96         6.20 o                         
  -2   6   0       5101.53       5348.30       134.26 o                         
  -1   6   0       1972.92       2085.84        10.89 o                         
   0   6   0        514.46        561.54         4.21 o                         
   1   6   0          2.06          3.18         2.88 o                         
   2   6   0        401.46        385.32         4.34 o                         
   3   6   0         14.34         15.84         2.04 o                         
   4   6   0        836.00        799.57        18.92 o                         
   5   6   0       1871.62       1808.12       131.94 o                         
   6   6   0       1617.24       1438.79        34.32 o                         
   7   6   0        268.45        230.14         3.86 o                         
   8   6   0         16.36         16.91         2.84 o                         
   9   6   0        515.04        493.01         6.70 o                         
  10   6   0         93.82         89.81         3.50 o                         
  -6   7   0       1158.24       1133.09        12.97 o                         
  -5   7   0        228.23        232.15         6.72 o                         
  -4   7   0          6.01          3.16         1.43 o                         
  -3   7   0        201.35        210.40         7.48 o                         
  -2   7   0          2.86          1.06         4.82 o                         
  -1   7   0       1946.82       1947.30        10.03 o                         
   0   7   0       1970.71       1913.74        43.77 o                         
   1   7   0       1912.34       1970.05         5.79 o                         
   2   7   0        453.96        449.23        13.67 o                         
   3   7   0         10.46         27.29         3.70 o                         
   4   7   0         78.02         80.32         3.69 o                         
   5   7   0        317.54        325.10         4.06 o                         
   6   7   0       1843.41       1728.54        19.37 o                         
   7   7   0       2190.78       2001.93        13.84 o                         
   8   7   0        686.19        690.20        14.58 o                         
   9   7   0         48.29         37.36         4.78 o                         
  10   7   0        295.77        268.86         4.79 o                         
  -5   8   0         59.36         59.46         8.33 o                         
  -4   8   0          3.66          6.29         2.43 o                         
  -3   8   0         48.53         33.86         7.34 o                         
  -2   8   0       1651.39       1682.64        12.83 o                         
  -1   8   0        659.41        689.00        34.89 o                         
   0   8   0        129.62        131.49         3.70 o                         
   1   8   0        301.10        253.59         4.57 o                         
   2   8   0        208.44        224.38         4.39 o                         
   3   8   0          1.05          0.82         2.84 o                         
   4   8   0        111.51        121.35         4.18 o                         
   5   8   0       1672.55       1599.40        24.82 o                         
   6   8   0        173.47        146.85        10.71 o                         
   7   8   0         40.53         54.35         3.66 o                         
   8   8   0         53.86         43.85         3.65 o                         
   9   8   0        252.54        255.97         5.04 o                         
  -4   9   0        196.65        156.26         2.44 o                         
  -3   9   0         14.46         11.87         2.54 o                         
  -2   9   0        110.20        101.75         3.23 o                         
  -1   9   0       1113.90       1094.47         7.83 o                         
   0   9   0       1194.02       1243.20        12.95 o                         
   1   9   0        456.91        459.36        33.88 o                         
   2   9   0         47.30         49.40         3.33 o                         
   3   9   0         17.65         20.43         3.93 o                         
   4   9   0         16.91         42.81        15.12 o                         
   5   9   0        182.75        197.86         4.92 o                         
   6   9   0       1668.32       1482.66        37.81 o                         
   7   9   0       1709.23       1475.48        35.87 o                         
   8   9   0         49.38         52.01         4.08 o                         
   9   9   0         54.21         50.16         4.26 o                         
  -2  10   0        115.87         90.86         3.18 o                         
  -1  10   0          5.90         12.78         2.76 o                         
   0  10   0        102.21         89.20         3.02 o                         
   1  10   0        455.22        441.28         8.09 o                         
   2  10   0        354.17        370.54         9.77 o                         
   3  10   0         19.59         30.87         4.47 o                         
   4  10   0         40.52         38.32         3.69 o                         
   5  10   0        390.84        331.56        11.47 o                         
   6  10   0         53.46         57.03         4.28 o                         
   7  10   0        424.68        418.36         9.42 o                         
   8  10   0        225.27        202.95         5.96 o                         
   0  11   0        326.90        328.83        22.34 o                         
   1  11   0         52.44         50.33         4.83 o                         
   2  11   0          0.53         -0.66         2.88 o                         
   3  11   0        111.64        101.15         4.41 o                         
   4  11   0         66.41         55.37         3.96 o                         
   5  11   0        375.39        385.57        13.24 o                         
   6  11   0        891.37        906.37        19.75 o                         
  -5 -11   1          5.09         10.97         4.93 o                         
  -4 -11   1        207.76        212.80         8.19 o                         
  -3 -11   1        535.73        519.24        14.91 o                         
  -2 -11   1        108.01        110.98         4.19 o                         
  -1 -11   1          2.10         -8.31         8.31 o                         
  -7 -10   1        220.11        229.27         4.98 o                         
  -6 -10   1        192.52        189.15        17.20 o                         
  -5 -10   1         83.61         85.03         4.33 o                         
  -4 -10   1        228.53        216.53         4.91 o                         
  -3 -10   1        708.53        689.94         7.01 o                         
  -2 -10   1        812.50        774.40         7.04 o                         
  -1 -10   1       1192.04       1253.93         8.27 o                         
   0 -10   1        446.62        447.60        12.71 o                         
   1 -10   1          0.12          2.25         8.45 o                         
   2 -10   1          8.75          1.11         4.30 o                         
  -8  -9   1        105.46         97.36         5.00 o                         
  -7  -9   1        490.90        477.10        53.44 o                         
  -6  -9   1         68.69         69.85         9.64 o                         
  -5  -9   1          4.14         -4.48         4.48 o                         
  -4  -9   1        427.10        420.97         5.32 o                         
  -3  -9   1        627.66        654.25         7.32 o                         
  -2  -9   1         82.82         73.69         3.98 o                         
  -1  -9   1        776.65        790.08         5.96 o                         
   0  -9   1        764.41        774.26        14.77 o                         
   1  -9   1        150.55        151.09         8.68 o                         
   2  -9   1         13.80          5.37         4.60 o                         
   3  -9   1        475.62        462.32        30.15 o                         
   4  -9   1        110.61         84.30         4.64 o                         
  -9  -8   1       1122.20       1078.00        12.30 o                         
  -8  -8   1       1381.81       1274.42        33.41 o                         
  -7  -8   1        100.86        116.36         3.97 o                         
  -6  -8   1         10.42          7.09         3.39 o                         
  -5  -8   1         32.73         39.63         6.95 o                         
  -4  -8   1        113.93        120.04         3.72 o                         
  -3  -8   1       1949.02       2012.23        60.47 o                         
  -2  -8   1       2601.84       2530.00        32.29 o                         
  -1  -8   1       1299.87       1245.00         6.70 o                         
   0  -8   1        104.01        104.67         4.07 o                         
   1  -8   1         49.50         62.48         8.86 o                         
   2  -8   1          8.11          4.80         6.84 o                         
   3  -8   1        625.89        684.99        33.16 o                         
   4  -8   1       1858.66       1701.54        14.63 o                         
   5  -8   1        930.86        970.25        12.83 o                         
 -10  -7   1         75.28         88.02         5.98 o                         
  -9  -7   1          6.36          6.73         2.92 o                         
  -8  -7   1        849.13        846.03         5.87 o                         
  -7  -7   1       1033.28       1049.47        49.10 o                         
  -6  -7   1        110.55        126.92        12.18 o                         
  -5  -7   1        150.32        152.69         3.91 o                         
  -4  -7   1        437.02        432.48        49.07 o                         
  -3  -7   1         52.16         44.21         2.46 o                         
  -2  -7   1         38.62         46.55         3.08 o                         
  -1  -7   1       2739.51       2741.45        36.77 o                         
   0  -7   1       3413.10       3538.45        17.23 o                         
   1  -7   1          9.73         11.79         5.00 o                         
   2  -7   1        154.46        169.07        14.92 o                         
   3  -7   1        359.40        404.67        21.40 o                         
   4  -7   1         11.68         16.30         5.54 o                         
   5  -7   1        388.62        395.86        11.81 o                         
   6  -7   1        497.73        475.23        11.44 o                         
 -10  -6   1        821.23        797.91        10.79 o                         
  -9  -6   1        798.04        786.15         5.88 o                         
  -8  -6   1        818.56        760.15         5.69 o                         
  -7  -6   1        170.32        163.99         6.48 o                         
  -6  -6   1         81.17         78.99         4.00 o                         
  -5  -6   1          0.57          5.81         5.58 o                         
  -4  -6   1        779.69        790.54        17.57 o                         
  -3  -6   1       3095.37       3110.67       100.70 o                         
  -2  -6   1       3407.93       3492.96        17.96 o                         
  -1  -6   1       1586.09       1522.60         4.97 o                         
   0  -6   1         28.63         19.24         2.60 o                         
   1  -6   1        101.45        118.90         9.24 o                         
   2  -6   1        950.69       1054.36        22.93 o                         
   3  -6   1       1269.73       1464.51        76.48 o                         
   4  -6   1       2019.82       2065.41        13.46 o                         
   5  -6   1        942.47        930.47        47.69 o                         
   6  -6   1         29.52          0.90         7.51 o                         
   7  -6   1          3.94         -1.47         6.09 o                         
 -10  -5   1          5.00         10.72         3.02 o                         
  -9  -5   1        132.78        116.98         3.91 o                         
  -8  -5   1       1653.02       1544.11         6.72 o                         
  -7  -5   1       1406.98       1356.88        52.77 o                         
  -6  -5   1         62.77         72.16         2.61 o                         
  -5  -5   1        234.92        255.51        16.79 o                         
  -4  -5   1        792.44        787.94        36.28 o                         
  -3  -5   1        765.80        831.56        26.19 o                         
  -2  -5   1       3074.83       3243.52        82.12 o                         
  -1  -5   1       4473.12       4678.69       135.98 o                         
   0  -5   1       4377.64       4436.92       106.13 o                         
   1  -5   1          9.12         21.89         4.07 o                         
   2  -5   1        676.71        756.76         4.22 o                         
   3  -5   1         42.60         41.20         4.67 o                         
   4  -5   1        762.26        778.69         7.89 o                         
   5  -5   1       1423.18       1451.73        55.04 o                         
   6  -5   1        800.41        808.31        10.48 o                         
   7  -5   1        209.25        231.47         7.21 o                         
   8  -5   1          0.02         28.72         6.03 o                         
 -10  -4   1        974.97        999.59         9.19 o                         
  -9  -4   1        968.38        982.24        11.70 o                         
  -8  -4   1        207.53        202.17        28.50 o                         
  -7  -4   1        220.27        233.39         7.64 o                         
  -6  -4   1         58.30         59.78        11.11 o                         
  -5  -4   1          2.66          3.16         5.16 o                         
  -4  -4   1        436.76        410.33        18.71 o                         
  -3  -4   1       5535.97       5400.26        56.84 o                         
  -2  -4   1       3229.44       3383.02        89.51 o                         
  -1  -4   1         92.84         90.38         2.71 o                         
   0  -4   1        497.89        485.60        12.44 o                         
   1  -4   1        134.80        119.92         1.91 o                         
   2  -4   1       1936.07       2019.96        39.04 o                         
   3  -4   1       2039.39       2171.14        12.56 o                         
   4  -4   1       2446.24       2511.08        20.45 o                         
   5  -4   1         72.80         74.47         4.31 o                         
   6  -4   1         24.28         24.71         5.19 o                         
   7  -4   1         89.24        113.89         7.37 o                         
   8  -4   1         32.80         26.18         7.34 o                         
 -11  -3   1        130.13        143.78         9.79 o                         
 -10  -3   1        159.07        159.06         3.88 o                         
  -9  -3   1        861.54        912.48         5.47 o                         
  -8  -3   1       1370.95       1313.73        46.44 o                         
  -7  -3   1       1459.33       1460.51        72.62 o                         
  -6  -3   1          4.58          4.12         3.79 o                         
  -5  -3   1        266.26        288.58         4.61 o                         
  -4  -3   1         35.73         49.14         4.50 o                         
  -3  -3   1       3469.82       3581.16        24.01 o                         
  -2  -3   1      10643.44       9980.30        83.55 o                         
  -1  -3   1       9171.71       9201.77        52.26 o                         
   0  -3   1       1287.53       1310.04        38.75 o                         
   1  -3   1        338.64        389.59         6.48 o                         
   2  -3   1        627.07        726.00         4.09 o                         
   3  -3   1       1346.94       1382.28        69.86 o                         
   4  -3   1        990.20       1008.53        47.69 o                         
   5  -3   1       3638.14       3478.28       108.45 o                         
   6  -3   1       1476.98       1425.80       130.41 o                         
   7  -3   1        119.37         57.57         5.24 o                         
   8  -3   1          2.35         -5.84         7.26 o                         
   9  -3   1         36.20         18.45         6.91 o                         
 -11  -2   1        201.19        209.49         3.84 o                         
 -10  -2   1        654.03        670.01        39.41 o                         
  -9  -2   1        262.18        258.09         3.54 o                         
  -8  -2   1          0.85          3.55         4.74 o                         
  -7  -2   1       1018.71        938.14        71.69 o                         
  -6  -2   1        999.27        931.67        21.42 o                         
  -5  -2   1        102.62        113.43         2.78 o                         
  -4  -2   1        995.06        986.95         4.86 o                         
  -3  -2   1       3381.70       3351.64       157.16 o                         
  -2  -2   1        195.33        215.18         1.53 o                         
  -1  -2   1        391.44        451.27         4.80 o                         
   0  -2   1       7232.28       7717.89         7.49 o                         
   1  -2   1         47.43         69.86         1.33 o                         
   2  -2   1       3288.32       3612.55       182.84 o                         
   3  -2   1       1173.12       1224.76         4.64 o                         
   4  -2   1        801.63        925.42         4.67 o                         
   5  -2   1         33.47         40.51         2.62 o                         
   6  -2   1        582.37        695.97         4.15 o                         
   7  -2   1        292.31        311.76         5.54 o                         
   9  -2   1        247.50        226.88         8.08 o                         
 -10  -1   1        345.58        340.56        10.48 o                         
  -9  -1   1       1787.36       1882.38        13.90 o                         
  -8  -1   1        763.26        792.83        29.59 o                         
  -7  -1   1        435.37        456.62        11.04 o                         
  -6  -1   1         32.66         38.35         1.89 o                         
  -5  -1   1        151.19        197.78         2.57 o                         
  -4  -1   1        214.58        195.33         2.68 o                         
  -3  -1   1       7023.30       7024.55         9.88 o                         
  -2  -1   1      27903.67      25575.75       568.22 o                         
  -1  -1   1        494.26        574.42         1.37 o                         
   0  -1   1        156.08        230.52         3.21 o                         
   1  -1   1        432.63        573.72         9.75 o                         
   2  -1   1        343.76        369.22        74.16 o                         
   3  -1   1       4735.56       4024.03         8.60 o                         
   4  -1   1       4399.69       3492.46         8.52 o                         
   5  -1   1       2310.29       1734.57         6.66 o                         
   6  -1   1       1535.97       1214.98         6.25 o                         
   7  -1   1        302.12        268.13         3.77 o                         
   8  -1   1        140.78        150.00         2.73 o                         
   9  -1   1          2.18          3.24         1.71 o                         
 -10   0   1        315.71        302.71        27.56 o                         
  -9   0   1          1.55          3.67         6.85 o                         
  -8   0   1        529.17        525.68         3.06 o                         
  -7   0   1       1979.42       1917.11        82.32 o                         
  -6   0   1        858.44        869.21        41.96 o                         
  -5   0   1         30.82         35.69         3.02 o                         
  -4   0   1       1682.76       1853.71         4.86 o                         
  -3   0   1       2396.37       2532.23         4.94 o                         
  -2   0   1       3263.86       3571.20        40.38 o                         
  -1   0   1       2171.23       2698.27         4.29 o                         
   1   0   1       2050.34       1872.43         4.29 o                         
   2   0   1       1232.05       1196.01        63.74 o                         
   3   0   1       1018.12        908.46        48.47 o                         
   4   0   1         16.46         18.60         1.24 o                         
   5   0   1        206.37        184.22         3.19 o                         
   6   0   1       2107.03       1729.28         7.21 o                         
   7   0   1       1130.35        931.94         5.98 o                         
   8   0   1         24.46         32.60         5.06 o                         
   9   0   1        359.77        353.77        39.30 o                         
  10   0   1        449.33        404.84        30.37 o                         
 -10   1   1        263.49        247.39         6.80 o                         
  -9   1   1       1460.44       1490.05        10.46 o                         
  -8   1   1        540.17        512.50        52.55 o                         
  -7   1   1         12.63         12.17         1.31 o                         
  -6   1   1         87.09         99.86         4.87 o                         
  -5   1   1        211.44        217.80         4.05 o                         
  -4   1   1       1176.43       1244.72        33.33 o                         
  -3   1   1       4262.27       4174.07        29.67 o                         
  -2   1   1      15388.00      16939.60       139.17 o                         
  -1   1   1        227.08        262.86         1.46 o                         
   0   1   1       1172.72       1278.76         3.08 o                         
   1   1   1        218.88        234.17         1.61 o                         
   2   1   1       2264.14       2450.67        45.59 o                         
   3   1   1        975.34        912.76        19.97 o                         
   4   1   1       6075.29       6140.38        10.70 o                         
   5   1   1       4322.90       4259.57        10.16 o                         
   6   1   1         77.31         69.53         3.49 o                         
   7   1   1         30.39         35.03         3.55 o                         
   8   1   1          3.07          8.54         2.93 o                         
   9   1   1          2.04          3.47         2.49 o                         
  10   1   1        973.19        974.39        86.76 o                         
 -10   2   1          1.40         11.68         5.62 o                         
  -9   2   1        295.36        302.31         6.88 o                         
  -8   2   1        836.44        894.19         8.44 o                         
  -7   2   1       2432.63       2433.03        11.55 o                         
  -6   2   1        967.58        948.76         7.51 o                         
  -5   2   1        189.83        201.17         4.59 o                         
  -4   2   1        233.88        160.57         3.28 o                         
  -3   2   1          9.06         14.22         2.59 o                         
  -2   2   1       2034.47       2267.18         6.50 o                         
  -1   2   1      20300.92      20139.06       237.85 o                         
   0   2   1        120.63        134.31         1.15 o                         
   1   2   1       1185.53       1099.15        18.74 o                         
   2   2   1          5.52          0.74         1.69 o                         
   3   2   1         16.24         11.03         1.47 o                         
   4   2   1        735.71        692.94         4.34 o                         
   5   2   1       1788.13       1759.25         7.15 o                         
   6   2   1       4369.36       4524.32        11.96 o                         
   7   2   1       1283.03       1278.65         7.67 o                         
   8   2   1          7.64          6.26         5.01 o                         
   9   2   1        414.90        423.46         4.20 o                         
  10   2   1        133.29        135.88         3.58 o                         
  11   2   1        335.80        357.25        20.05 o                         
  -9   3   1        540.78        568.15         8.63 o                         
  -8   3   1        208.76        161.26         5.16 o                         
  -7   3   1          8.40         15.75         4.97 o                         
  -6   3   1        331.27        363.82         6.55 o                         
  -5   3   1        202.70        152.77         4.04 o                         
  -4   3   1       1553.79       1644.81         8.41 o                         
  -3   3   1       4251.56       4478.51        11.52 o                         
  -2   3   1       1304.89       1212.31        11.86 o                         
  -1   3   1         66.55         50.33         1.49 o                         
   0   3   1         87.58        103.98         1.63 o                         
   1   3   1        172.78        169.70         2.06 o                         
   2   3   1        368.13        343.40        24.19 o                         
   3   3   1       3001.89       2864.49         7.26 o                         
   4   3   1       1486.59       1226.50         5.79 o                         
   5   3   1       3446.51       3437.99         9.94 o                         
   6   3   1         88.75         77.39         4.07 o                         
   7   3   1        582.36        630.94         5.65 o                         
   8   3   1         15.43         15.73         3.05 o                         
   9   3   1        450.33        440.42         4.54 o                         
  10   3   1        490.19        491.82        27.33 o                         
  11   3   1        511.45        500.91         5.09 o                         
  -9   4   1        847.80        830.20        10.16 o                         
  -8   4   1       1582.00       1646.12        11.25 o                         
  -7   4   1        555.90        564.90         7.89 o                         
  -6   4   1        846.34        891.95         7.81 o                         
  -5   4   1        185.35        199.23         5.71 o                         
  -4   4   1          0.21         17.25         4.75 o                         
  -3   4   1        982.12        922.01        45.36 o                         
  -2   4   1       5132.27       5352.85       139.01 o                         
  -1   4   1       7123.36       7625.57       133.97 o                         
   0   4   1       2388.72       2338.16        30.62 o                         
   1   4   1        427.43        448.91         2.90 o                         
   2   4   1          6.67         16.05         2.05 o                         
   3   4   1        157.86        165.69         5.68 o                         
   4   4   1       3164.49       2898.92         8.76 o                         
   5   4   1       4398.52       4339.64        11.25 o                         
   6   4   1       3917.90       3825.15        11.93 o                         
   7   4   1        375.69        359.88         4.34 o                         
   8   4   1          5.64         15.86        13.01 o                         
   9   4   1        313.62        332.18         4.21 o                         
  10   4   1         20.75         28.00         4.34 o                         
  11   4   1        705.87        702.66         6.26 o                         
  -8   5   1         72.08         79.36         5.35 o                         
  -7   5   1         85.58         86.16         6.33 o                         
  -6   5   1        275.31        318.77         7.18 o                         
  -5   5   1        103.62         92.93         4.72 o                         
  -4   5   1       1003.30       1008.03         8.65 o                         
  -3   5   1        879.29        890.06         2.77 o                         
  -2   5   1       1035.39        991.00        60.95 o                         
  -1   5   1        440.67        477.30         2.60 o                         
   0   5   1        886.47        810.09        11.34 o                         
   1   5   1         54.98         75.85         2.14 o                         
   2   5   1         10.62         19.03         1.98 o                         
   3   5   1       1230.16       1238.91        13.87 o                         
   4   5   1       2546.12       2312.08        43.79 o                         
   5   5   1        341.24        334.33         3.64 o                         
   6   5   1          4.88         11.93         3.28 o                         
   7   5   1        927.82        917.08        10.92 o                         
   8   5   1         18.38         18.25         4.52 o                         
   9   5   1        426.78        414.96         4.72 o                         
  10   5   1        459.89        455.57        34.49 o                         
  11   5   1         72.26         63.66        15.92 o                         
  -7   6   1        387.32        384.32         8.38 o                         
  -6   6   1         15.61         19.55         4.86 o                         
  -5   6   1          0.61         -5.49         5.98 o                         
  -4   6   1        284.54        293.19         6.96 o                         
  -3   6   1       1452.91       1525.01         8.09 o                         
  -2   6   1       3868.96       3775.41        66.28 o                         
  -1   6   1       4160.89       4207.90        88.70 o                         
   0   6   1        803.90        859.50         4.32 o                         
   1   6   1        258.83        255.43         3.93 o                         
   2   6   1         77.14         93.28         2.20 o                         
   3   6   1        858.28        853.75         4.96 o                         
   4   6   1       2977.22       2967.78        78.19 o                         
   5   6   1       5276.09       5182.58        11.62 o                         
   6   6   1       2252.80       2087.90        38.71 o                         
   7   6   1         11.91         22.00         8.36 o                         
   8   6   1         89.12         81.03         3.21 o                         
   9   6   1         22.79         33.01         2.88 o                         
  10   6   1        195.75        170.60         9.36 o                         
  -6   7   1        151.64        149.05         7.73 o                         
  -5   7   1         15.35         27.71         5.05 o                         
  -4   7   1       1103.80       1064.18        10.70 o                         
  -3   7   1         29.39         32.02         3.74 o                         
  -2   7   1          0.69         10.41         4.16 o                         
  -1   7   1        109.38        114.87         3.88 o                         
   0   7   1       1619.08       1601.43        27.42 o                         
   1   7   1        128.74        122.28         3.18 o                         
   2   7   1        262.17        242.50         6.78 o                         
   3   7   1        753.02        732.13        10.39 o                         
   4   7   1        336.05        345.03         3.83 o                         
   5   7   1         10.25          7.31         3.42 o                         
   6   7   1        238.58        246.00         3.84 o                         
   7   7   1       1115.38       1146.59         6.65 o                         
   8   7   1         53.18         47.72         4.27 o                         
   9   7   1        281.90        266.92         4.74 o                         
  10   7   1         78.91         85.68         4.64 o                         
  -6   8   1          0.03         -6.93         6.93 o                         
  -5   8   1          0.12          4.67         5.38 o                         
  -4   8   1        378.44        332.29         8.35 o                         
  -3   8   1       1688.92       1757.70        12.80 o                         
  -2   8   1       1658.86       1708.60         6.66 o                         
  -1   8   1       1343.65       1327.65        11.21 o                         
   0   8   1        357.23        349.93         4.48 o                         
   1   8   1        115.15        103.95         2.35 o                         
   2   8   1         48.12         48.28         5.81 o                         
   3   8   1       1018.44        906.43        19.14 o                         
   4   8   1       2971.50       3001.07        48.58 o                         
   5   8   1       2347.94       2409.79        40.48 o                         
   6   8   1        459.15        482.90         5.18 o                         
   7   8   1         22.49         30.82         3.18 o                         
   8   8   1        237.95        234.84         5.06 o                         
   9   8   1        347.89        333.59         5.17 o                         
  10   8   1        426.48        450.14         8.20 o                         
  -4   9   1        121.42        141.98         6.58 o                         
  -3   9   1         43.97         53.38         7.51 o                         
  -2   9   1        290.39        289.87         3.06 o                         
  -1   9   1        386.04        380.04         3.79 o                         
   0   9   1        610.57        565.36        22.67 o                         
   1   9   1        171.65        182.87         7.50 o                         
   2   9   1         25.11         32.52         3.21 o                         
   3   9   1       1062.33       1071.60        26.44 o                         
   4   9   1          1.99         12.10         4.60 o                         
   5   9   1        565.02        555.44         5.72 o                         
   6   9   1        406.31        372.58         5.31 o                         
   7   9   1        169.40        159.46        10.55 o                         
   8   9   1         32.44         24.05         3.95 o                         
   9   9   1        172.08        170.33         4.47 o                         
  -3  10   1        767.11        723.07        11.79 o                         
  -2  10   1        756.76        761.71        13.31 o                         
  -1  10   1        347.17        323.74         4.22 o                         
   0  10   1         26.34         33.84         3.80 o                         
   1  10   1          0.97          2.85         2.47 o                         
   2  10   1        329.82        319.08         6.10 o                         
   3  10   1        429.06        397.85         7.92 o                         
   4  10   1       1781.20       1814.43        83.33 o                         
   5  10   1        416.46        387.03        13.40 o                         
   6  10   1         20.12         20.16         4.15 o                         
   7  10   1         41.86         47.32         3.13 o                         
   8  10   1         23.60         29.15         6.62 o                         
  -1  11   1        456.61        436.49        13.19 o                         
   0  11   1        295.17        294.03         5.41 o                         
   1  11   1         27.15         38.02         4.04 o                         
   2  11   1         74.60         72.74         5.35 o                         
   3  11   1         72.64         61.29         3.08 o                         
   4  11   1         10.76         20.24         5.09 o                         
   5  11   1        790.83        827.42         7.41 o                         
   6  11   1        539.31        528.81         6.97 o                         
   7  11   1         17.71         17.92         6.61 o                         
  -6 -10   2        172.44        158.76        16.22 o                         
  -5 -10   2         58.82         62.07         5.23 o                         
  -4 -10   2          1.47         -4.85         4.85 o                         
  -3 -10   2        608.78        610.88         6.36 o                         
  -2 -10   2        667.29        617.64         8.39 o                         
  -1 -10   2        110.32        129.16         5.27 o                         
   0 -10   2          0.69         11.73         5.27 o                         
   1 -10   2        197.88        200.70         5.18 o                         
  -8  -9   2          0.25         -2.68         4.12 o                         
  -7  -9   2        172.09        174.83         4.93 o                         
  -6  -9   2          0.77          0.72         6.81 o                         
  -5  -9   2        579.64        561.80        24.06 o                         
  -4  -9   2        655.21        683.69         6.74 o                         
  -3  -9   2        239.25        265.52        13.10 o                         
  -2  -9   2        209.44        214.41         3.78 o                         
  -1  -9   2          1.78         11.20         3.89 o                         
   0  -9   2        125.11        129.59         6.14 o                         
   1  -9   2        328.77        349.00         6.88 o                         
   2  -9   2        499.77        553.44        16.09 o                         
   3  -9   2        222.36        209.71        11.47 o                         
  -9  -8   2        433.59        379.68        16.56 o                         
  -8  -8   2         84.75         90.90         4.43 o                         
  -7  -8   2         41.13         50.73         5.10 o                         
  -6  -8   2        160.30        158.29        11.77 o                         
  -5  -8   2         46.27         42.17         3.47 o                         
  -4  -8   2        446.73        438.68         4.00 o                         
  -3  -8   2       1627.82       1664.51        25.51 o                         
  -2  -8   2       1553.06       1397.34        20.86 o                         
  -1  -8   2        182.66        185.60         4.98 o                         
   0  -8   2          0.68         -2.61         6.12 o                         
   1  -8   2        175.71        178.02         4.91 o                         
   2  -8   2         45.45         59.47         4.08 o                         
   3  -8   2        655.59        624.23        19.91 o                         
   4  -8   2        385.47        341.92        65.65 o                         
  -9  -7   2         11.01         -1.50         4.47 o                         
  -8  -7   2        158.11        159.46         5.87 o                         
  -7  -7   2         70.56         67.01         7.64 o                         
  -6  -7   2         26.77         26.69         8.05 o                         
  -5  -7   2        675.08        689.34         5.41 o                         
  -4  -7   2       1878.10       1812.78        36.91 o                         
  -3  -7   2        521.80        527.31         5.43 o                         
  -2  -7   2         91.00         76.76         3.87 o                         
  -1  -7   2         10.29          8.85         3.12 o                         
   0  -7   2          0.51         -0.47         4.23 o                         
   1  -7   2        178.43        206.76         5.15 o                         
   2  -7   2       1564.32       1646.69       134.44 o                         
   3  -7   2        431.27        456.63        14.47 o                         
   4  -7   2          7.28         11.27        14.41 o                         
   5  -7   2         11.83         15.63         7.70 o                         
   6  -7   2        122.45        130.57         8.03 o                         
 -10  -6   2       1043.17       1016.39         6.31 o                         
  -9  -6   2       1230.44       1209.92        13.05 o                         
  -8  -6   2         64.59         52.99         4.59 o                         
  -7  -6   2          0.32          2.21         7.58 o                         
  -6  -6   2         78.34         83.82         3.35 o                         
  -5  -6   2        632.28        623.69        36.24 o                         
  -4  -6   2       1835.15       1800.28        68.04 o                         
  -3  -6   2       3544.99       3214.08       138.63 o                         
  -2  -6   2       2955.71       2794.83        25.85 o                         
  -1  -6   2        101.88        115.25         2.83 o                         
   0  -6   2         67.10         64.41         3.45 o                         
   1  -6   2          5.69         11.59         3.32 o                         
   2  -6   2        676.79        740.67         5.41 o                         
   3  -6   2       1424.24       1474.81         6.33 o                         
   4  -6   2       1848.18       1927.18        78.51 o                         
   5  -6   2        337.92        335.21         9.61 o                         
   6  -6   2         48.58         49.14         8.30 o                         
   7  -6   2          2.78         10.76         9.34 o                         
 -10  -5   2         43.96         44.25         3.19 o                         
  -9  -5   2        207.72        199.27         3.77 o                         
  -8  -5   2        148.00        145.77         6.07 o                         
  -7  -5   2        172.13        167.16         7.49 o                         
  -6  -5   2        255.36        269.43         9.16 o                         
  -5  -5   2       1416.04       1337.90       117.63 o                         
  -4  -5   2        928.28        909.99        26.52 o                         
  -3  -5   2        654.93        673.92        36.61 o                         
  -2  -5   2        399.05        412.80         4.14 o                         
  -1  -5   2        923.69       1030.59        10.21 o                         
   0  -5   2        375.45        400.92         9.27 o                         
   1  -5   2        428.19        465.30         6.73 o                         
   2  -5   2       1777.33       1939.73        30.45 o                         
   3  -5   2        131.30        112.05         4.55 o                         
   4  -5   2          1.94         -0.61         2.05 o                         
   5  -5   2        225.06        218.44         7.19 o                         
   6  -5   2        168.28        178.33         4.07 o                         
   7  -5   2         13.76         17.85         8.95 o                         
 -10  -4   2        807.06        813.78         8.52 o                         
  -9  -4   2       1093.80       1055.64         5.51 o                         
  -8  -4   2        359.87        337.14        15.34 o                         
  -7  -4   2         29.14         25.04         3.22 o                         
  -6  -4   2        196.11        186.67         9.12 o                         
  -5  -4   2       2608.95       2568.65        91.00 o                         
  -4  -4   2       3774.83       3795.65        11.32 o                         
  -3  -4   2       6603.67       6549.20       249.71 o                         
  -2  -4   2       2947.98       2989.70        82.05 o                         
  -1  -4   2        596.04        678.30         7.65 o                         
   0  -4   2         77.28         89.17         2.54 o                         
   1  -4   2       1153.82       1231.79        10.67 o                         
   2  -4   2       1961.86       1867.79        72.68 o                         
   3  -4   2       3624.79       3494.80        36.34 o                         
   4  -4   2       2407.94       2314.27        93.32 o                         
   5  -4   2       1154.45       1114.51       120.27 o                         
   6  -4   2         24.18         28.59         2.22 o                         
   7  -4   2          0.27         -5.87         5.87 o                         
   8  -4   2        212.35        189.08         9.15 o                         
 -10  -3   2          1.59          6.50         6.02 o                         
  -9  -3   2       1197.44       1150.60        26.67 o                         
  -8  -3   2        291.24        309.89        25.07 o                         
  -7  -3   2         10.05         10.21         3.14 o                         
  -6  -3   2         58.56         62.90         2.30 o                         
  -5  -3   2       2033.16       1947.22         5.22 o                         
  -4  -3   2        382.01        399.44         4.57 o                         
  -3  -3   2         25.51         32.34         3.04 o                         
  -2  -3   2       2219.92       2449.79        37.49 o                         
  -1  -3   2        636.11        689.96         4.47 o                         
   0  -3   2         67.52         71.51         4.16 o                         
   1  -3   2        377.61        376.30         3.08 o                         
   2  -3   2       2338.69       2761.58       137.06 o                         
   3  -3   2         32.40         42.64         4.16 o                         
   4  -3   2        979.74       1057.08         5.32 o                         
   5  -3   2        520.90        499.36       238.87 o                         
   6  -3   2        237.36        249.88         2.84 o                         
   7  -3   2         62.42         62.01         1.78 o                         
   8  -3   2        487.78        498.29         9.94 o                         
   9  -3   2        213.76        248.59         9.69 o                         
 -10  -2   2        818.12        835.00        28.98 o                         
  -9  -2   2        678.03        685.06        14.86 o                         
  -8  -2   2        324.56        303.66        18.39 o                         
  -7  -2   2        173.04        202.67         4.31 o                         
  -6  -2   2        616.47        618.58         5.54 o                         
  -5  -2   2       2844.62       2992.50         9.23 o                         
  -4  -2   2       7031.80       6950.73       117.06 o                         
  -3  -2   2       7941.71       7798.40       101.64 o                         
  -2  -2   2       4756.08       4933.31       107.43 o                         
  -1  -2   2         47.08         58.39         1.48 o                         
   0  -2   2        692.29        803.19        27.93 o                         
   1  -2   2       4906.67       5671.94       152.88 o                         
   2  -2   2       2574.78       2839.57        64.49 o                         
   3  -2   2       6615.72       6364.32      1394.60 o                         
   4  -2   2       2672.29       2843.83       477.82 o                         
   5  -2   2       1596.53       1792.80       210.72 o                         
   6  -2   2          9.64          9.77         3.79 o                         
   7  -2   2         10.81         16.57         3.33 o                         
   8  -2   2        655.57        765.64         4.64 o                         
 -10  -1   2         96.08        105.70         2.87 o                         
  -9  -1   2        794.24        803.13        29.84 o                         
  -8  -1   2        811.76        840.57        17.62 o                         
  -7  -1   2          8.99         12.26         6.09 o                         
  -6  -1   2        588.03        615.98         4.89 o                         
  -5  -1   2        465.79        497.72         4.26 o                         
  -4  -1   2        108.48        127.42         1.83 o                         
  -3  -1   2        404.03        367.00        12.11 o                         
  -2  -1   2       7239.78       7394.59        60.79 o                         
  -1  -1   2       1051.00       1225.20         2.68 o                         
   0  -1   2        450.40        593.69        15.62 o                         
   1  -1   2        148.31        150.71         2.93 o                         
   2  -1   2         86.53        101.09        24.39 o                         
   3  -1   2         71.43         99.91        12.35 o                         
   4  -1   2       4882.85       4573.45       111.44 o                         
   5  -1   2       2889.99       2725.90       175.38 o                         
   6  -1   2          2.42         24.03         7.29 o                         
   7  -1   2        385.06        349.13         5.24 o                         
   8  -1   2        180.38        188.50         4.80 o                         
   9  -1   2          5.75          7.80         3.55 o                         
  10  -1   2        213.28        223.63        12.83 o                         
 -10   0   2        525.67        547.17         3.88 o                         
  -9   0   2        332.16        330.08         4.44 o                         
  -8   0   2        206.28        222.27         4.15 o                         
  -7   0   2        157.53        151.19        11.73 o                         
  -6   0   2        434.30        462.86         3.45 o                         
  -5   0   2       4184.25       4075.22         8.82 o                         
  -4   0   2       8242.13       8637.29        11.74 o                         
  -3   0   2       2218.45       2336.41        46.14 o                         
  -2   0   2       8454.32       9414.44       165.64 o                         
  -1   0   2        222.71        258.44        24.87 o                         
   0   0   2        371.86        506.90        27.50 o                         
   1   0   2       3758.53       3023.73        43.88 o                         
   2   0   2       9278.38       6958.66       273.72 o                         
   3   0   2       7220.73       6329.44       452.53 o                         
   4   0   2       2057.08       1975.27       179.08 o                         
   5   0   2       1002.46        917.22        43.72 o                         
   6   0   2         17.13         19.14         1.95 o                         
   7   0   2          2.86         13.70         3.41 o                         
   8   0   2       1490.42       1212.99         7.94 o                         
   9   0   2        768.28        654.72         6.69 o                         
  10   0   2        328.62        352.19        22.47 o                         
 -10   1   2        436.37        335.86         6.17 o                         
  -9   1   2        590.00        546.20         6.50 o                         
  -8   1   2        313.83        273.31        10.36 o                         
  -7   1   2         31.98         36.97         4.20 o                         
  -6   1   2        364.39        388.23         8.80 o                         
  -5   1   2        237.75        230.73         7.14 o                         
  -4   1   2       1229.89       1312.66        13.68 o                         
  -3   1   2       7256.71       7586.73        28.32 o                         
  -2   1   2       1498.20       1653.35        77.29 o                         
  -1   1   2       3435.51       3413.30       140.73 o                         
   0   1   2        120.14         88.65         2.28 o                         
   1   1   2        221.90        185.11         2.88 o                         
   2   1   2       2608.82       2527.68        37.66 o                         
   3   1   2       3423.92       3400.33        37.14 o                         
   4   1   2       3218.51       2918.56        35.53 o                         
   5   1   2       3279.28       3097.54        45.93 o                         
   6   1   2        141.08        138.24         3.96 o                         
   7   1   2        997.14        913.49         6.80 o                         
   8   1   2         25.87         37.05         4.09 o                         
   9   1   2        742.96        643.96         6.99 o                         
  10   1   2        330.96        350.58        54.01 o                         
 -10   2   2        353.36        372.99         6.74 o                         
  -9   2   2        126.07        104.01         5.10 o                         
  -8   2   2          7.37          9.17         4.56 o                         
  -7   2   2        233.63        257.60         5.24 o                         
  -6   2   2        219.71        249.32         4.97 o                         
  -5   2   2       2991.07       3273.35        10.18 o                         
  -4   2   2       5981.40       5917.48        12.12 o                         
  -3   2   2        700.24        723.70         1.60 o                         
  -2   2   2        329.89        401.71        11.75 o                         
  -1   2   2        109.61        128.28         1.25 o                         
   0   2   2          2.26          2.64         1.14 o                         
   1   2   2       3101.68       2981.79        34.85 o                         
   2   2   2       7479.90       7662.50       128.61 o                         
   3   2   2      12037.46      11651.87       748.67 o                         
   4   2   2        423.52        401.78         8.22 o                         
   5   2   2         68.86         58.80         2.27 o                         
   6   2   2         27.02         31.80         3.79 o                         
   7   2   2         82.08         87.77         4.26 o                         
   8   2   2        692.49        696.65         6.85 o                         
   9   2   2       1213.93       1223.53         9.25 o                         
  10   2   2         51.09         63.18         3.28 o                         
  -9   3   2        332.56        317.55         6.66 o                         
  -8   3   2        259.58        274.99         6.25 o                         
  -7   3   2         39.37         37.59         4.91 o                         
  -6   3   2         18.03         29.51         4.64 o                         
  -5   3   2         96.89         89.98         4.59 o                         
  -4   3   2       1636.98       1781.50         8.05 o                         
  -3   3   2       6191.17       6630.43        13.08 o                         
  -2   3   2       4052.93       3840.63        86.27 o                         
  -1   3   2        610.14        615.08        19.71 o                         
   0   3   2        195.94        221.45         5.28 o                         
   1   3   2       1463.79       1614.13        68.92 o                         
   2   3   2       2872.60       2737.95       140.05 o                         
   3   3   2       5346.53       5213.32       305.53 o                         
   4   3   2       6390.88       5924.69        12.61 o                         
   5   3   2        434.81        383.69         4.94 o                         
   6   3   2        193.65        214.33         5.05 o                         
   7   3   2        177.15        194.86         5.10 o                         
   8   3   2         21.34         23.42         3.55 o                         
   9   3   2       1575.27       1508.59        10.46 o                         
  10   3   2        762.89        773.98         5.84 o                         
  11   3   2        372.65        377.58        11.97 o                         
  -9   4   2         24.40         54.24         6.12 o                         
  -8   4   2        116.99        119.33         6.12 o                         
  -7   4   2          0.55          0.19         5.51 o                         
  -6   4   2        378.19        375.23         6.28 o                         
  -5   4   2       1621.70       1708.47         9.12 o                         
  -4   4   2       2236.72       2415.50        10.43 o                         
  -3   4   2         24.67         17.12         3.82 o                         
  -2   4   2        855.57        820.44        18.22 o                         
  -1   4   2          4.22         10.56         1.38 o                         
   0   4   2         89.18         70.58         2.53 o                         
   1   4   2       2540.34       2621.07        15.89 o                         
   2   4   2       4742.72       4935.51        86.65 o                         
   3   4   2       2228.72       2490.22         7.92 o                         
   4   4   2        226.69        263.93         4.34 o                         
   5   4   2       1556.63       1659.83         7.75 o                         
   6   4   2        160.82        180.39         4.01 o                         
   7   4   2        522.07        588.79         6.74 o                         
   8   4   2        647.21        695.20         6.88 o                         
   9   4   2        264.15        274.86         8.49 o                         
  10   4   2          7.56          7.02         4.42 o                         
  11   4   2          8.87          2.89        12.80 o                         
  -8   5   2         46.93         64.34         6.72 o                         
  -7   5   2         24.41         52.17         4.70 o                         
  -6   5   2          0.70         -4.09         5.71 o                         
  -5   5   2        220.98        244.77         6.58 o                         
  -4   5   2       3949.95       3959.77        14.33 o                         
  -3   5   2       2232.20       2358.84        64.13 o                         
  -2   5   2       1067.26       1131.42        10.87 o                         
  -1   5   2       1543.40       1576.14         4.46 o                         
   0   5   2         35.08         47.88         2.95 o                         
   1   5   2        340.96        332.28         3.84 o                         
   2   5   2       5434.80       4911.67       122.74 o                         
   3   5   2       4277.89       3904.37       291.91 o                         
   4   5   2       3822.38       3760.56         8.37 o                         
   5   5   2         95.50         96.89         3.47 o                         
   6   5   2         37.27         38.46         3.52 o                         
   7   5   2         20.38         36.64         3.82 o                         
   8   5   2        385.61        356.12         6.93 o                         
   9   5   2       1306.88       1316.73         7.29 o                         
  10   5   2        948.12        951.83        34.32 o                         
  11   5   2        193.66        203.45         5.00 o                         
  -7   6   2         32.72         34.89         6.80 o                         
  -6   6   2        458.57        444.87         8.19 o                         
  -5   6   2        364.27        366.68         7.48 o                         
  -4   6   2        476.69        481.64         7.43 o                         
  -3   6   2        236.58        238.52        12.28 o                         
  -2   6   2       1797.11       1796.33        38.74 o                         
  -1   6   2         89.63         87.19         2.59 o                         
   0   6   2        310.25        287.10         2.50 o                         
   1   6   2        982.65        987.07        12.36 o                         
   2   6   2       1551.44       1504.71         8.98 o                         
   3   6   2         98.63        107.43        13.19 o                         
   4   6   2        696.39        657.71        23.35 o                         
   5   6   2       1420.04       1345.38         6.61 o                         
   6   6   2          5.33          1.16         4.45 o                         
   7   6   2          9.02          3.22         3.82 o                         
   8   6   2        717.94        758.61        28.64 o                         
   9   6   2         42.62         55.62         8.49 o                         
  10   6   2         77.94         86.92        10.44 o                         
  -7   7   2         88.73         73.33         6.91 o                         
  -6   7   2         73.13         53.64         6.66 o                         
  -5   7   2        382.13        378.42         8.22 o                         
  -4   7   2       1481.56       1573.34        10.76 o                         
  -3   7   2       2324.81       2390.91        32.58 o                         
  -2   7   2         42.95         52.38         3.96 o                         
  -1   7   2        147.21        140.62         2.19 o                         
   0   7   2        286.19        320.00         2.75 o                         
   1   7   2        301.94        298.58         8.54 o                         
   2   7   2       1962.98       1960.80        20.46 o                         
   3   7   2       4371.52       4666.02        10.64 o                         
   4   7   2       1151.87       1080.82         5.59 o                         
   5   7   2         13.04         18.02         5.29 o                         
   6   7   2         27.97         34.89         3.79 o                         
   7   7   2        574.44        574.59         5.23 o                         
   8   7   2        342.10        370.81         4.92 o                         
   9   7   2        961.67        887.99        10.18 o                         
  10   7   2        762.72        791.58        15.41 o                         
  -6   8   2        232.87        232.97         7.89 o                         
  -5   8   2         47.04         48.46         5.43 o                         
  -4   8   2         62.22         96.18         7.40 o                         
  -3   8   2        387.11        393.01         3.33 o                         
  -2   8   2       1079.71       1097.22        16.63 o                         
  -1   8   2        310.74        290.76         4.42 o                         
   0   8   2        230.26        235.78         7.65 o                         
   1   8   2       1082.59       1089.90        31.91 o                         
   2   8   2         32.77         35.27         4.20 o                         
   3   8   2        112.47         93.08         3.71 o                         
   4   8   2       1157.84       1172.31         6.76 o                         
   5   8   2       1426.43       1397.12        34.08 o                         
   6   8   2          0.32         -3.18         3.18 o                         
   7   8   2         54.46         70.18         4.52 o                         
   8   8   2         20.74         26.42         3.98 o                         
   9   8   2          3.10          1.69         3.88 o                         
  10   8   2        108.59        100.18         4.60 o                         
  -5   9   2        621.40        557.97        10.26 o                         
  -4   9   2        478.63        504.16         9.50 o                         
  -3   9   2        470.45        514.53         3.11 o                         
  -2   9   2         75.20         71.30         3.27 o                         
  -1   9   2         35.73         35.19         2.67 o                         
   0   9   2        115.13        117.94         3.25 o                         
   1   9   2        430.22        430.28         4.30 o                         
   2   9   2       1211.91       1204.09        19.26 o                         
   3   9   2        853.98        916.20        17.40 o                         
   4   9   2        522.06        527.83         7.58 o                         
   5   9   2          5.70         18.42         4.50 o                         
   6   9   2         62.78         57.68         4.90 o                         
   7   9   2        385.10        369.13        11.90 o                         
   8   9   2        411.81        411.06        17.02 o                         
   9   9   2        501.66        486.02         8.37 o                         
  -3  10   2        593.08        565.34         7.33 o                         
  -2  10   2        277.68        289.16         6.72 o                         
  -1  10   2         43.44         44.70         4.70 o                         
   0  10   2          2.61          5.47         2.51 o                         
   1  10   2        375.81        374.56         6.43 o                         
   2  10   2         92.28         89.66         3.95 o                         
   3  10   2       1157.62       1131.89        51.66 o                         
   4  10   2        860.70        848.61         8.95 o                         
   5  10   2        395.39        400.99         5.68 o                         
   6  10   2         41.31         54.51         3.91 o                         
   7  10   2         70.73         78.22         4.05 o                         
   8  10   2          0.49          6.97         4.05 o                         
  -1  11   2         54.25         69.96         4.05 o                         
   0  11   2         32.04         30.37         5.71 o                         
   1  11   2        142.16        139.42         4.35 o                         
   2  11   2        681.97        697.58         5.40 o                         
   3  11   2        136.61        126.57         4.96 o                         
   4  11   2         64.50         78.39         4.04 o                         
   5  11   2          3.73         16.26         3.83 o                         
   6  11   2          1.12         -1.84         3.14 o                         
   7  11   2         67.03         90.52         4.84 o                         
   2  12   2         84.41         85.88         4.55 o                         
   3  12   2        840.52        813.35        19.36 o                         
   4  12   2        426.17        430.42         6.94 o                         
  -5 -10   3        627.07        619.43        33.86 o                         
  -4 -10   3        385.92        374.17         6.55 o                         
  -3 -10   3         55.26         46.77        13.16 o                         
  -2 -10   3          5.07          2.52         7.49 o                         
  -1 -10   3        131.57        132.91        13.27 o                         
   0 -10   3        324.33        293.96         6.67 o                         
  -7  -9   3         19.67         36.48         5.66 o                         
  -6  -9   3         21.76         16.04         8.52 o                         
  -5  -9   3        188.87        187.76         5.04 o                         
  -4  -9   3        662.71        704.64        18.05 o                         
  -3  -9   3        339.17        314.56         6.01 o                         
  -2  -9   3          4.28          3.43         3.80 o                         
  -1  -9   3         73.54         89.87         9.21 o                         
   0  -9   3         12.69          0.31        11.48 o                         
   1  -9   3         91.94         81.52         5.57 o                         
   2  -9   3        460.68        450.54        36.27 o                         
  -8  -8   3         61.53         54.90         5.71 o                         
  -7  -8   3        682.60        683.15        12.37 o                         
  -6  -8   3        962.92        966.62        44.83 o                         
  -5  -8   3        897.37        863.63        26.30 o                         
  -4  -8   3        123.99        129.30         6.81 o                         
  -3  -8   3          2.87         13.13         3.96 o                         
  -2  -8   3        108.48        110.08         7.67 o                         
  -1  -8   3        381.93        390.00        18.03 o                         
   0  -8   3       1449.74       1440.39         8.56 o                         
   1  -8   3        628.13        692.55        41.49 o                         
   2  -8   3        277.56        323.42        28.47 o                         
   3  -8   3         55.93         79.98         6.02 o                         
   4  -8   3        303.27        296.32        34.04 o                         
  -9  -7   3         10.53         10.65        10.52 o                         
  -8  -7   3          6.53         10.92         3.38 o                         
  -7  -7   3          0.16         -3.10         3.10 o                         
  -6  -7   3        377.66        381.20         9.13 o                         
  -5  -7   3       1089.77       1099.70        26.44 o                         
  -4  -7   3        797.41        730.04        20.98 o                         
  -3  -7   3        701.84        711.97         5.28 o                         
  -2  -7   3         54.17         59.68         3.48 o                         
  -1  -7   3        563.25        562.88         5.66 o                         
   0  -7   3        240.19        236.04         4.01 o                         
   1  -7   3        693.09        692.09         6.02 o                         
   2  -7   3       1430.17       1449.56        41.66 o                         
   3  -7   3        814.48        842.08        19.91 o                         
   4  -7   3         57.66         64.81        10.96 o                         
   5  -7   3          3.70         34.01         8.74 o                         
  -9  -6   3         32.70         33.85        10.40 o                         
  -8  -6   3         57.41         64.36         6.22 o                         
  -7  -6   3        960.08        960.73         5.87 o                         
  -6  -6   3       1101.90       1141.00        42.57 o                         
  -5  -6   3        651.91        655.20        12.28 o                         
  -4  -6   3         44.59         61.34         3.60 o                         
  -3  -6   3        486.81        506.63         3.57 o                         
  -2  -6   3          0.04          0.07         2.10 o                         
  -1  -6   3        352.76        355.07         6.25 o                         
   0  -6   3       3033.39       3258.51        32.13 o                         
   1  -6   3        542.07        593.98         5.42 o                         
   2  -6   3         14.10         18.17         3.34 o                         
   3  -6   3         85.01         73.85         6.47 o                         
   4  -6   3         90.93        107.09        12.60 o                         
   5  -6   3          0.63          3.73         2.36 o                         
   6  -6   3        352.55        382.34        34.82 o                         
 -10  -5   3        151.05        139.46         3.30 o                         
  -9  -5   3         17.83         17.14        15.23 o                         
  -8  -5   3          1.34          4.80         7.93 o                         
  -7  -5   3        123.92        136.26         7.45 o                         
  -6  -5   3        331.72        344.59        18.45 o                         
  -5  -5   3       4013.34       4323.27        50.41 o                         
  -4  -5   3       2207.45       2135.23        52.93 o                         
  -3  -5   3         56.20         60.45         2.31 o                         
  -2  -5   3          9.44         10.95         4.47 o                         
  -1  -5   3         38.24         40.29         3.40 o                         
   0  -5   3        550.87        616.29         4.91 o                         
   1  -5   3       2941.66       3030.80        43.41 o                         
   2  -5   3       3192.48       3082.50        52.01 o                         
   3  -5   3       1260.39       1219.51        48.27 o                         
   4  -5   3         83.87         88.67         4.29 o                         
   5  -5   3          3.94          6.68         2.42 o                         
   6  -5   3         89.94         88.52         3.45 o                         
   7  -5   3        231.40        254.72        24.83 o                         
 -10  -4   3        142.21        135.21         2.75 o                         
  -9  -4   3          6.01         14.39         3.02 o                         
  -8  -4   3         59.54         54.53         2.54 o                         
  -7  -4   3       1013.63       1038.13        33.31 o                         
  -6  -4   3        548.07        580.75        16.16 o                         
  -5  -4   3          5.49         10.22         7.60 o                         
  -4  -4   3        801.88        849.47         7.62 o                         
  -3  -4   3       1471.10       1565.82        31.01 o                         
  -2  -4   3          3.27          8.29         2.11 o                         
  -1  -4   3       1127.05       1228.56        40.16 o                         
   0  -4   3       2550.39       2791.72        47.97 o                         
   1  -4   3         38.88         41.32         3.13 o                         
   2  -4   3        259.32        238.71        10.61 o                         
   3  -4   3       1242.88       1294.92        11.52 o                         
   4  -4   3        139.99        144.06         6.25 o                         
   5  -4   3        110.80        106.57         5.25 o                         
   6  -4   3        371.64        427.49        38.23 o                         
   7  -4   3        386.18        354.52        12.00 o                         
   8  -4   3          1.58         -2.89         7.04 o                         
 -10  -3   3         78.04         83.50         8.93 o                         
  -9  -3   3          4.12          6.67         2.51 o                         
  -8  -3   3         98.57         93.71         2.60 o                         
  -7  -3   3        360.86        353.29         3.24 o                         
  -6  -3   3       2069.37       2079.66        34.18 o                         
  -5  -3   3       4064.08       4144.36        57.40 o                         
  -4  -3   3       2709.40       2570.60        64.10 o                         
  -3  -3   3         26.01         36.72         1.84 o                         
  -2  -3   3        639.97        743.81        15.36 o                         
  -1  -3   3        456.80        494.20         8.67 o                         
   0  -3   3       2150.40       2156.47        13.01 o                         
   1  -3   3       7625.49       8508.54       122.63 o                         
   2  -3   3       2627.76       2651.06        30.17 o                         
   3  -3   3       2629.97       2689.90       111.19 o                         
   4  -3   3          2.59         18.21        13.87 o                         
   5  -3   3         41.26         34.33        11.56 o                         
   6  -3   3        310.07        319.93         8.35 o                         
   7  -3   3        877.30        901.82        11.52 o                         
   8  -3   3       1064.91       1055.41         8.07 o                         
 -10  -2   3        392.06        412.91        10.61 o                         
  -9  -2   3         12.40         17.95         3.01 o                         
  -8  -2   3         82.44         87.99         4.86 o                         
  -7  -2   3        496.64        531.55         5.38 o                         
  -6  -2   3         96.23         96.13        11.02 o                         
  -5  -2   3        655.19        640.23         7.06 o                         
  -4  -2   3       5933.75       6095.98        40.88 o                         
  -3  -2   3        269.91        278.27         3.23 o                         
  -2  -2   3         93.83        109.08         1.81 o                         
  -1  -2   3        115.19        117.40         7.82 o                         
   0  -2   3       1169.49       1292.67        17.42 o                         
   1  -2   3        578.62        651.16        22.59 o                         
   2  -2   3       5121.80       5548.21       470.56 o                         
   3  -2   3       1467.25       1502.95       220.88 o                         
   4  -2   3        203.58        191.49        15.19 o                         
   5  -2   3        149.63        162.24        17.87 o                         
   6  -2   3        245.69        258.42         3.35 o                         
   7  -2   3         75.06         96.65         6.22 o                         
   8  -2   3        465.39        522.24         5.87 o                         
   9  -2   3        562.49        598.73         4.64 o                         
 -10  -1   3         34.60         35.55         2.78 o                         
  -9  -1   3         32.15         26.80         4.61 o                         
  -8  -1   3          3.39          8.49         2.44 o                         
  -7  -1   3        408.80        409.38         5.00 o                         
  -6  -1   3       3517.98       3848.66        11.44 o                         
  -5  -1   3       3361.52       3554.21        52.17 o                         
  -4  -1   3       1111.94       1228.03        13.75 o                         
  -3  -1   3       1857.90       2196.90        66.99 o                         
  -2  -1   3        304.17        408.31        15.87 o                         
  -1  -1   3       1428.27       1622.15        16.01 o                         
   0  -1   3       6391.67       7448.40       113.82 o                         
   1  -1   3      12037.97      11968.87       843.95 o                         
   2  -1   3       2799.90       2736.71       218.52 o                         
   3  -1   3        450.81        394.27        74.16 o                         
   4  -1   3          0.35          4.22         4.41 o                         
   5  -1   3         32.47         34.16         8.12 o                         
   6  -1   3        601.90        600.18         4.85 o                         
   7  -1   3       1494.95       1507.04        96.94 o                         
   8  -1   3       1698.55       1781.42        10.78 o                         
   9  -1   3        164.67        198.25         5.46 o                         
 -10   0   3        368.77        385.25         2.86 o                         
  -9   0   3        137.52        130.40         2.82 o                         
  -8   0   3        257.76        253.79         5.00 o                         
  -7   0   3         85.73         76.94         2.46 o                         
  -6   0   3        362.89        315.13        22.67 o                         
  -5   0   3       2471.02       2617.95       163.36 o                         
  -4   0   3       7685.31       8108.98        87.73 o                         
  -3   0   3       2393.86       2528.45         2.11 o                         
  -2   0   3       1127.84       1377.74        13.43 o                         
  -1   0   3        684.57        973.86        14.89 o                         
   0   0   3       2144.63       2342.39       128.47 o                         
   1   0   3        759.66        750.36        72.11 o                         
   2   0   3       5759.55       4644.92        16.78 o                         
   3   0   3       4509.81       3690.85        95.77 o                         
   4   0   3        334.72        293.68        15.82 o                         
   5   0   3        480.87        435.55        36.28 o                         
   6   0   3          5.45         -1.62         2.62 o                         
   7   0   3        277.50        234.60        13.02 o                         
   8   0   3        555.97        467.99         7.07 o                         
   9   0   3       1921.39       1728.10        10.95 o                         
  10   0   3        111.63         98.20         6.06 o                         
 -10   1   3         70.25         55.34         4.59 o                         
  -9   1   3        265.16        247.01         8.88 o                         
  -8   1   3          3.48          6.79         1.64 o                         
  -7   1   3       1680.48       1776.50        17.68 o                         
  -6   1   3       2660.98       2887.25       126.40 o                         
  -5   1   3        402.17        446.78        21.21 o                         
  -4   1   3         60.60         61.30         1.44 o                         
  -3   1   3       2056.06       2214.43         5.71 o                         
  -2   1   3        240.39        274.60         6.78 o                         
  -1   1   3       3222.35       3526.99       119.93 o                         
   0   1   3      11074.28       8653.27       597.12 o                         
   1   1   3       7120.88       5801.83       210.67 o                         
   2   1   3       1743.12       1400.22        15.31 o                         
   3   1   3         35.80         64.33        21.18 o                         
   4   1   3       1027.80        968.02        39.31 o                         
   5   1   3         30.62         27.60         7.93 o                         
   6   1   3       1652.78       1489.64       109.35 o                         
   7   1   3       1875.84       1634.10       129.89 o                         
   8   1   3        977.42        774.26         7.75 o                         
   9   1   3         32.26         37.24         5.10 o                         
  10   1   3         16.21         22.14         5.19 o                         
  -9   2   3         19.19         15.92         4.61 o                         
  -8   2   3         27.53         30.85         4.34 o                         
  -7   2   3          7.84          7.26         4.04 o                         
  -6   2   3       1715.46       1762.68        71.43 o                         
  -5   2   3       5733.06       5167.33       580.02 o                         
  -4   2   3       3878.56       4052.24       109.96 o                         
  -3   2   3       2839.48       3092.45        66.94 o                         
  -2   2   3        377.43        413.75        20.98 o                         
  -1   2   3        775.51        742.00        34.83 o                         
   0   2   3       3251.54       2977.20       196.97 o                         
   1   2   3       5319.05       4716.80       111.97 o                         
   2   2   3       5798.12       5527.49        20.02 o                         
   3   2   3       2007.39       1776.77        63.35 o                         
   4   2   3       1976.49       2069.10        39.88 o                         
   5   2   3        214.70        213.85         3.19 o                         
   6   2   3          1.49          6.81         2.72 o                         
   7   2   3       2266.52       2234.97        10.97 o                         
   8   2   3       1046.36        982.07         8.65 o                         
   9   2   3       1498.83       1413.20        10.26 o                         
  10   2   3        353.71        303.05         7.07 o                         
  -9   3   3        116.88        120.64         5.27 o                         
  -8   3   3          5.02         18.48         3.47 o                         
  -7   3   3       1500.99       1505.83         9.28 o                         
  -6   3   3       1430.81       1589.42         8.60 o                         
  -5   3   3         16.76         21.81         3.71 o                         
  -4   3   3       2028.74       2229.65         8.22 o                         
  -3   3   3        269.56        260.85         4.03 o                         
  -2   3   3         39.76         54.14         6.94 o                         
  -1   3   3       1833.88       1824.75        51.59 o                         
   0   3   3       5493.25       5532.00        25.89 o                         
   1   3   3       3607.90       3436.04        33.39 o                         
   2   3   3        123.73        145.83         1.86 o                         
   3   3   3        866.85        850.93         4.45 o                         
   4   3   3       1262.58       1304.45        36.04 o                         
   5   3   3        141.13        111.26        19.79 o                         
   6   3   3       2078.59       2074.64        10.24 o                         
   7   3   3       1577.84       1630.15         9.28 o                         
   8   3   3        125.65        128.58         4.37 o                         
   9   3   3         28.59         26.86         5.60 o                         
  10   3   3        261.44        227.92         6.61 o                         
  -9   4   3         57.46         58.07         6.06 o                         
  -8   4   3          0.16          0.25         5.35 o                         
  -7   4   3        218.40        251.37         5.24 o                         
  -6   4   3       2838.11       2982.10        12.48 o                         
  -5   4   3       3386.28       3382.50        12.26 o                         
  -4   4   3       2461.72       2401.39         9.66 o                         
  -3   4   3       1059.88       1277.86       117.43 o                         
  -2   4   3        101.11        122.74         2.73 o                         
  -1   4   3        677.16        680.82         3.96 o                         
   0   4   3       3599.38       3511.91        45.70 o                         
   1   4   3       3039.85       2917.21        60.81 o                         
   2   4   3      10653.35      10077.26       127.97 o                         
   3   4   3       1180.83       1116.63        34.10 o                         
   4   4   3        241.66        281.44         5.68 o                         
   5   4   3          3.65         13.29         3.14 o                         
   6   4   3        348.73        348.07         5.00 o                         
   7   4   3       1629.18       1594.53        10.18 o                         
   8   4   3       2421.93       2203.49        12.26 o                         
   9   4   3        915.14        989.55         9.50 o                         
  10   4   3        182.65        215.12         6.93 o                         
  -8   5   3        114.43        143.68         6.31 o                         
  -7   5   3        508.28        532.66         6.99 o                         
  -6   5   3        157.92        160.38         5.81 o                         
  -5   5   3        570.66        567.61         6.09 o                         
  -4   5   3       1677.22       1760.48         9.61 o                         
  -3   5   3        596.69        590.25         2.28 o                         
  -2   5   3        308.52        312.70         3.36 o                         
  -1   5   3       1595.75       1596.52         9.87 o                         
   0   5   3        724.28        714.78         6.18 o                         
   1   5   3        194.44        215.25         8.68 o                         
   2   5   3        605.43        591.28        23.26 o                         
   3   5   3       3573.65       3517.49       449.50 o                         
   4   5   3        227.45        252.55         4.09 o                         
   5   5   3         20.07         15.45         3.36 o                         
   6   5   3       2280.90       2369.77        10.70 o                         
   7   5   3        264.84        250.80         6.44 o                         
   8   5   3         57.92         42.07         6.14 o                         
   9   5   3        183.30        215.56         5.90 o                         
  10   5   3        451.57        488.94         5.42 o                         
  -7   6   3        431.63        438.78         7.83 o                         
  -6   6   3       2659.94       2841.91        14.17 o                         
  -5   6   3       1969.97       1908.93        11.47 o                         
  -4   6   3        185.50        172.53         6.01 o                         
  -3   6   3        426.46        378.69        30.33 o                         
  -2   6   3         35.38         34.97         2.07 o                         
  -1   6   3         25.44         30.25         2.11 o                         
   0   6   3       2864.64       2709.42        50.50 o                         
   1   6   3       6093.11       5989.69        96.13 o                         
   2   6   3       2333.89       2114.38       133.74 o                         
   3   6   3        878.57        847.43        37.44 o                         
   4   6   3          3.04          1.42         5.09 o                         
   5   6   3         71.18         69.07         6.85 o                         
   6   6   3        872.02        884.99         8.00 o                         
   7   6   3       2480.78       2609.46        12.26 o                         
   8   6   3       1326.28       1417.38        10.13 o                         
   9   6   3        428.46        476.32         7.32 o                         
  10   6   3         43.92         45.98         3.99 o                         
  -7   7   3         23.69         27.44         6.31 o                         
  -6   7   3          6.69         11.77         6.39 o                         
  -5   7   3       1047.13       1076.60        10.18 o                         
  -4   7   3        857.91        800.09         8.95 o                         
  -3   7   3        140.34        125.39         6.32 o                         
  -2   7   3         12.38         20.97         1.91 o                         
  -1   7   3        803.55        808.98         3.45 o                         
   0   7   3         33.15         36.24         1.91 o                         
   1   7   3        293.32        323.06         3.80 o                         
   2   7   3       2294.67       2138.38        82.21 o                         
   3   7   3       2598.45       2523.32       106.59 o                         
   4   7   3          3.42         -1.01         3.59 o                         
   5   7   3          6.64          8.59         3.69 o                         
   6   7   3        582.07        507.25         5.55 o                         
   7   7   3         51.69         35.17         4.64 o                         
   8   7   3        457.49        466.45        30.27 o                         
   9   7   3        584.96        580.23         5.68 o                         
  10   7   3        147.70        147.54         4.69 o                         
  -6   8   3        912.64        931.84         9.99 o                         
  -5   8   3        894.39        917.31        10.26 o                         
  -4   8   3         20.75         24.38         6.93 o                         
  -3   8   3         61.95         51.93         2.40 o                         
  -2   8   3         70.76         69.25         2.77 o                         
  -1   8   3        293.64        273.18         2.82 o                         
   0   8   3        831.22        824.09        10.33 o                         
   1   8   3       3325.86       3124.88        35.94 o                         
   2   8   3       1341.32       1309.73        27.71 o                         
   3   8   3         77.71         72.98         3.92 o                         
   4   8   3         96.43         94.70         3.50 o                         
   5   8   3        107.17        104.52         3.86 o                         
   6   8   3        186.24        194.13        19.63 o                         
   7   8   3       2542.43       2466.82       140.76 o                         
   8   8   3        792.85        802.21         7.00 o                         
   9   8   3          5.38         10.96         4.09 o                         
  10   8   3         54.43         52.18         6.92 o                         
  -5   9   3        406.46        403.59         7.86 o                         
  -4   9   3        503.62        473.86         9.06 o                         
  -3   9   3         23.61         25.40         1.89 o                         
  -2   9   3          0.36         11.61         2.59 o                         
  -1   9   3        179.20        171.28         3.83 o                         
   0   9   3        124.37        131.40        11.27 o                         
   1   9   3        797.90        814.89        21.32 o                         
   2   9   3       2136.76       2233.47        24.19 o                         
   3   9   3       1339.16       1274.63        15.86 o                         
   4   9   3          7.23          9.47         3.49 o                         
   5   9   3        356.38        338.72         6.51 o                         
   6   9   3          3.96          7.57         4.11 o                         
   7   9   3         74.70         74.25         4.41 o                         
   8   9   3        430.50        437.02         5.15 o                         
   9   9   3        515.32        508.29         6.80 o                         
  -3  10   3         95.85         86.28         2.05 o                         
  -2  10   3         17.72         12.60         2.92 o                         
  -1  10   3        229.74        234.21         3.80 o                         
   0  10   3       1199.22       1248.55        28.30 o                         
   1  10   3        284.42        289.38         7.19 o                         
   2  10   3        301.21        300.80         4.36 o                         
   3  10   3        266.55        254.51         4.95 o                         
   4  10   3        272.91        282.09         6.44 o                         
   5  10   3        136.23        149.55         4.75 o                         
   6  10   3        382.21        416.21         5.61 o                         
   7  10   3        709.20        671.70         6.65 o                         
   8  10   3        246.95        275.72         5.39 o                         
  -2  11   3          6.45          5.22         2.82 o                         
  -1  11   3          2.77          0.06         2.66 o                         
   0  11   3        109.58        106.14         3.15 o                         
   1  11   3       1104.54       1102.36         7.04 o                         
   2  11   3        986.36       1012.01         6.47 o                         
   3  11   3        380.24        368.96         8.45 o                         
   4  11   3          1.44         10.25         3.78 o                         
   5  11   3         92.91         99.97         5.48 o                         
   6  11   3          7.97         18.71         5.28 o                         
   7  11   3        331.46        297.06         5.19 o                         
   1  12   3         62.44         63.50         8.26 o                         
   2  12   3         65.80         58.98         3.27 o                         
   3  12   3        350.20        343.38        12.84 o                         
   4  12   3         81.13         70.35         4.22 o                         
   5  12   3        123.24        117.31         6.02 o                         
  -6  -9   4          2.04          5.40         4.10 o                         
  -5  -9   4        222.45        237.50         8.63 o                         
  -4  -9   4        114.36        118.61         5.81 o                         
  -3  -9   4         74.50         89.56        18.59 o                         
  -2  -9   4        376.38        399.41        28.57 o                         
  -1  -9   4        618.16        612.76        12.68 o                         
   0  -9   4        101.82        126.46         9.00 o                         
   1  -9   4         52.26         57.31         9.12 o                         
  -7  -8   4        783.39        783.89         6.47 o                         
  -6  -8   4       1112.43       1187.98         9.64 o                         
  -5  -8   4        721.57        738.80        41.11 o                         
  -4  -8   4          0.02         -1.53         3.82 o                         
  -3  -8   4        322.68        331.14        22.44 o                         
  -2  -8   4        139.56        153.97         4.61 o                         
  -1  -8   4        532.77        628.98        21.31 o                         
   0  -8   4       1969.93       2008.32        27.21 o                         
   1  -8   4       1381.49       1378.04         9.86 o                         
   2  -8   4          3.08          4.48         4.26 o                         
   3  -8   4         15.68         13.46         3.78 o                         
  -8  -7   4        264.26        273.87         3.93 o                         
  -7  -7   4        172.25        186.09         3.89 o                         
  -6  -7   4         11.49         24.54        12.28 o                         
  -5  -7   4        867.82        893.99        39.72 o                         
  -4  -7   4        341.51        364.73         3.81 o                         
  -3  -7   4        613.28        649.65         6.05 o                         
  -2  -7   4       1020.33       1095.15        18.51 o                         
  -1  -7   4        148.43        162.53         3.89 o                         
   0  -7   4          5.36         23.90         4.67 o                         
   1  -7   4        168.66        198.18         5.05 o                         
   2  -7   4        193.75        224.65        11.51 o                         
   3  -7   4         19.98         31.63         4.06 o                         
   4  -7   4        220.13        251.95        15.07 o                         
  -9  -6   4         22.94         27.59         9.64 o                         
  -8  -6   4        613.92        633.57        10.55 o                         
  -7  -6   4       2783.88       2849.83        11.67 o                         
  -6  -6   4       1515.50       1499.12        45.94 o                         
  -5  -6   4        129.11        135.03         3.72 o                         
  -4  -6   4          3.77          9.30         2.55 o                         
  -3  -6   4        222.92        195.24         4.30 o                         
  -2  -6   4       1074.56       1037.89        16.48 o                         
  -1  -6   4       3432.19       3657.26        45.10 o                         
   0  -6   4       3060.49       3403.82        11.16 o                         
   1  -6   4       1251.25       1177.59        14.32 o                         
   2  -6   4        214.38        248.07         6.18 o                         
   3  -6   4        115.14        124.23         3.35 o                         
   4  -6   4         27.57         35.41         6.05 o                         
   5  -6   4        314.50        301.95         9.72 o                         
   6  -6   4        648.99        635.22        39.04 o                         
  -9  -5   4        361.49        382.78         5.77 o                         
  -8  -5   4        352.10        396.82         3.40 o                         
  -7  -5   4         27.68         28.07         2.63 o                         
  -6  -5   4        696.50        691.75        29.69 o                         
  -5  -5   4        942.98        998.13         4.96 o                         
  -4  -5   4        326.25        347.26        10.24 o                         
  -3  -5   4        376.64        377.01         3.86 o                         
  -2  -5   4       1885.72       1894.60        44.51 o                         
  -1  -5   4        144.51        138.63         4.07 o                         
   0  -5   4        235.29        253.52         4.86 o                         
   1  -5   4       1082.49       1133.61        19.51 o                         
   2  -5   4        136.31        120.41         4.23 o                         
   3  -5   4         19.28         33.80         3.72 o                         
   4  -5   4        185.58        179.69         3.81 o                         
   5  -5   4        485.64        434.48        15.79 o                         
   6  -5   4          0.10          6.84         3.73 o                         
   7  -5   4        233.03        208.27        14.39 o                         
 -10  -4   4         12.87         16.55         1.86 o                         
  -9  -4   4        278.83        300.63         5.69 o                         
  -8  -4   4       1380.18       1462.65        16.79 o                         
  -7  -4   4       3347.09       3538.22        56.63 o                         
  -6  -4   4       1884.81       1938.88        33.37 o                         
  -5  -4   4         37.50         42.26         5.85 o                         
  -4  -4   4        423.39        446.73         5.85 o                         
  -3  -4   4        768.59        759.10        17.74 o                         
  -2  -4   4       2778.72       3006.71        47.21 o                         
  -1  -4   4       6433.65       7118.27       217.00 o                         
   0  -4   4       4043.89       4122.36        58.76 o                         
   1  -4   4       1157.21       1328.48        37.75 o                         
   2  -4   4         10.99         19.95         3.00 o                         
   3  -4   4          0.28          8.98         3.32 o                         
   4  -4   4         56.65         53.34        10.82 o                         
   5  -4   4        994.59        986.48       100.26 o                         
   6  -4   4       1979.24       1986.10        58.50 o                         
   7  -4   4        569.17        605.77        54.61 o                         
 -10  -3   4        109.49         98.03         3.60 o                         
  -9  -3   4        407.51        413.82         7.08 o                         
  -8  -3   4         18.55         18.33         4.44 o                         
  -7  -3   4        442.74        481.50         4.63 o                         
  -6  -3   4       3286.83       3494.75        33.58 o                         
  -5  -3   4        839.78        867.33        18.52 o                         
  -4  -3   4        146.64        162.87         3.34 o                         
  -3  -3   4        188.15        181.69         2.68 o                         
  -2  -3   4        761.27        744.67        21.40 o                         
  -1  -3   4       1101.58       1093.08        34.27 o                         
   0  -3   4       1704.02       1703.27        54.91 o                         
   1  -3   4       1667.84       1803.36        29.05 o                         
   2  -3   4        915.74        947.78         5.77 o                         
   3  -3   4         29.10         31.99         6.69 o                         
   4  -3   4        353.51        363.30        46.35 o                         
   5  -3   4         43.95         33.19        11.44 o                         
   6  -3   4        313.45        335.79        34.92 o                         
   7  -3   4        763.70        771.72        22.97 o                         
   8  -3   4        463.07        464.71        26.89 o                         
 -10  -2   4         13.31         19.00         1.48 o                         
  -9  -2   4        438.09        437.41         3.92 o                         
  -8  -2   4       2754.73       2864.53        96.87 o                         
  -7  -2   4       2114.85       2140.23        67.09 o                         
  -6  -2   4        301.28        331.97         1.66 o                         
  -5  -2   4        138.21        160.48        12.23 o                         
  -4  -2   4        145.81        161.24         3.13 o                         
  -3  -2   4        882.25       1030.03        17.16 o                         
  -2  -2   4       9762.45      10128.35        53.90 o                         
  -1  -2   4       7551.08       8175.89       218.98 o                         
   0  -2   4       1073.30       1017.03        29.21 o                         
   1  -2   4       1384.81       1519.24        28.43 o                         
   2  -2   4        362.26        402.08        29.13 o                         
   3  -2   4         65.34         83.61        20.30 o                         
   4  -2   4        656.12        648.64        84.97 o                         
   5  -2   4       2163.04       2057.77       171.06 o                         
   6  -2   4       2464.55       2433.92        86.73 o                         
   7  -2   4        211.66        264.01         3.81 o                         
   8  -2   4          9.96          4.38         2.67 o                         
   9  -2   4        184.92        193.55         4.80 o                         
 -10  -1   4         59.67         70.89         2.37 o                         
  -9  -1   4        283.32        281.81        10.20 o                         
  -8  -1   4         93.15         96.78         3.21 o                         
  -7  -1   4       2135.94       2215.74       115.26 o                         
  -6  -1   4       4929.63       5103.14        91.68 o                         
  -5  -1   4        700.09        727.30        28.77 o                         
  -4  -1   4         21.68         23.72         5.62 o                         
  -3  -1   4         46.07         60.47         2.41 o                         
  -2  -1   4         27.71         39.98         1.52 o                         
  -1  -1   4        977.03       1093.95        36.54 o                         
   0  -1   4       8236.78       9134.30       300.36 o                         
   1  -1   4       2102.21       2205.42        29.43 o                         
   2  -1   4       1648.52       1690.57        17.83 o                         
   3  -1   4         14.48          7.97         3.14 o                         
   4  -1   4        240.21        216.44        21.57 o                         
   5  -1   4         15.71         10.81         8.33 o                         
   6  -1   4       2180.09       2192.90        65.45 o                         
   7  -1   4       2448.81       2459.75       105.85 o                         
   8  -1   4        290.91        294.94         3.87 o                         
   9  -1   4          7.28         -4.78         4.78 o                         
 -10   0   4        121.97        123.74         2.91 o                         
  -9   0   4       1047.88       1088.48        13.09 o                         
  -8   0   4       1371.26       1451.30        65.72 o                         
  -7   0   4        839.64        886.28         3.63 o                         
  -6   0   4          1.42          1.78         6.72 o                         
  -5   0   4       1527.28       1604.79        78.92 o                         
  -4   0   4        571.25        664.74        27.22 o                         
  -3   0   4       1555.21       1832.21        57.87 o                         
  -2   0   4       5845.21       6478.63       293.54 o                         
  -1   0   4       8604.24       9638.58        22.59 o                         
   0   0   4        382.43        362.38        10.95 o                         
   1   0   4        244.93        266.37         3.71 o                         
   2   0   4       1078.23       1028.29        62.24 o                         
   3   0   4          1.13          7.54        10.87 o                         
   4   0   4       1556.47       1366.16        41.34 o                         
   5   0   4       2581.57       2235.47        63.12 o                         
   6   0   4       1997.35       1896.57       105.65 o                         
   7   0   4        110.32         89.21         5.28 o                         
   8   0   4        148.72        147.66         3.59 o                         
   9   0   4         88.54         72.53         6.66 o                         
  10   0   4          7.64          9.06         5.92 o                         
 -10   1   4         58.55         67.32         4.26 o                         
  -9   1   4          0.37         -2.15         2.15 o                         
  -8   1   4        502.02        554.12         3.63 o                         
  -7   1   4       3269.99       3519.73        90.76 o                         
  -6   1   4       3475.14       3733.28       203.68 o                         
  -5   1   4       1100.35       1195.43         7.15 o                         
  -4   1   4        590.91        662.46        45.74 o                         
  -3   1   4        210.90        254.54         8.54 o                         
  -2   1   4       1921.00       2102.40        20.11 o                         
  -1   1   4       2776.83       2839.34       139.87 o                         
   0   1   4       7398.75       6647.71       410.27 o                         
   1   1   4       7932.26       6600.97        78.24 o                         
   2   1   4        810.11        707.71        18.77 o                         
   3   1   4         27.19         18.94         8.34 o                         
   4   1   4         14.46         18.22         2.44 o                         
   5   1   4       1243.35       1163.54        49.48 o                         
   6   1   4       2678.67       2360.96        64.40 o                         
   7   1   4       4804.28       4626.02       384.01 o                         
   8   1   4        262.28        262.86         3.85 o                         
   9   1   4         33.48         33.61         5.87 o                         
  10   1   4         24.54         35.22         5.87 o                         
  -9   2   4       1426.83       1556.25         8.93 o                         
  -8   2   4        566.62        630.64         5.92 o                         
  -7   2   4         26.03         25.41         2.21 o                         
  -6   2   4        277.02        276.00        24.90 o                         
  -5   2   4        619.61        649.01         3.92 o                         
  -4   2   4        156.25        181.75         2.11 o                         
  -3   2   4       2766.22       2704.63        22.56 o                         
  -2   2   4       2581.96       2479.21       250.09 o                         
  -1   2   4       1285.44       1167.18        30.41 o                         
   0   2   4         27.70         32.90         1.72 o                         
   1   2   4        673.98        555.50        17.39 o                         
   2   2   4       5274.49       4763.51         8.82 o                         
   3   2   4         17.04         19.11         2.29 o                         
   4   2   4       3851.41       3609.75        72.64 o                         
   5   2   4       1670.86       1588.09        76.23 o                         
   6   2   4         36.02         45.12        10.17 o                         
   7   2   4        323.48        308.02        27.42 o                         
   8   2   4        877.95        743.55         8.41 o                         
   9   2   4          1.85          3.03         5.41 o                         
  10   2   4         34.94         27.85         6.22 o                         
  -9   3   4        146.18        141.52         5.05 o                         
  -8   3   4       1372.50       1464.72         8.90 o                         
  -7   3   4       2311.08       2497.97        10.43 o                         
  -6   3   4       1532.50       1478.64         7.48 o                         
  -5   3   4        340.73        327.24        18.93 o                         
  -4   3   4         97.18        111.56         1.72 o                         
  -3   3   4        206.02        228.83         6.34 o                         
  -2   3   4       1554.11       1560.25         4.73 o                         
  -1   3   4       6246.50       5057.03         9.49 o                         
   0   3   4      11418.39      10753.99       186.32 o                         
   1   3   4       3126.37       2949.23       175.30 o                         
   2   3   4        643.78        672.09        20.76 o                         
   3   3   4        770.41        871.32         4.28 o                         
   4   3   4        893.98        879.23        44.73 o                         
   5   3   4       4032.78       3987.52       163.03 o                         
   6   3   4       4534.50       4433.10       146.52 o                         
   7   3   4       2573.67       2470.92        49.11 o                         
   8   3   4        205.35        201.74         6.22 o                         
   9   3   4         18.31         27.63         6.01 o                         
  10   3   4        101.03         98.58         6.25 o                         
  -8   4   4        176.69        177.72         5.38 o                         
  -7   4   4        285.05        285.82         5.46 o                         
  -6   4   4        948.20        934.76         7.26 o                         
  -5   4   4        200.08        226.28         4.53 o                         
  -4   4   4        110.15        111.46         9.39 o                         
  -3   4   4        900.46        955.16        27.98 o                         
  -2   4   4        372.31        335.45         2.55 o                         
  -1   4   4        194.28        215.32         2.13 o                         
   0   4   4       2418.47       2295.91        38.92 o                         
   1   4   4       4409.74       4243.03        54.35 o                         
   2   4   4        553.34        617.54         6.93 o                         
   3   4   4         53.14         62.02        11.32 o                         
   4   4   4       2047.06       2109.79         6.66 o                         
   5   4   4        644.82        676.60        36.43 o                         
   6   4   4        580.97        533.16        20.52 o                         
   7   4   4       1077.08        993.89         9.20 o                         
   8   4   4        892.89        899.32         9.09 o                         
   9   4   4          6.23          9.23         5.65 o                         
  10   4   4         46.05         47.45         6.93 o                         
  -8   5   4       1683.22       1886.74        11.52 o                         
  -7   5   4        838.46        888.07         8.24 o                         
  -6   5   4        417.95        444.05         5.68 o                         
  -5   5   4         23.10         19.19         3.25 o                         
  -4   5   4         61.25         60.11         4.15 o                         
  -3   5   4        302.05        336.06         3.58 o                         
  -2   5   4       2437.29       2353.61        19.19 o                         
  -1   5   4       5153.87       5055.31         8.24 o                         
   0   5   4       6315.72       6003.28        49.79 o                         
   1   5   4       1277.35       1369.50         4.79 o                         
   2   5   4         89.29         98.23         2.65 o                         
   3   5   4        382.82        381.04         3.71 o                         
   4   5   4       3418.69       3298.98        70.32 o                         
   5   5   4       5125.25       4983.95       481.18 o                         
   6   5   4       3166.41       3421.29        13.81 o                         
   7   5   4       1157.33       1259.10         9.15 o                         
   8   5   4         12.43         13.65         6.33 o                         
   9   5   4        127.39        130.35         6.91 o                         
  10   5   4         21.52         30.08         6.44 o                         
  -7   6   4        464.72        502.39         6.91 o                         
  -6   6   4        399.95        434.09         7.04 o                         
  -5   6   4        306.45        295.98         6.42 o                         
  -4   6   4          3.01          9.55         3.47 o                         
  -3   6   4        479.10        470.80        12.35 o                         
  -2   6   4          1.20          1.15         3.30 o                         
  -1   6   4        535.22        521.81         4.70 o                         
   0   6   4       2292.26       2326.59         6.52 o                         
   1   6   4       5105.70       4942.93       244.81 o                         
   2   6   4        254.91        264.82        28.45 o                         
   3   6   4         74.74         75.46        11.67 o                         
   4   6   4        561.41        568.98        17.70 o                         
   5   6   4        212.57        230.79         4.78 o                         
   6   6   4        671.37        674.24         7.73 o                         
   7   6   4       1670.58       1749.72        10.89 o                         
   8   6   4        696.16        673.06         9.23 o                         
   9   6   4          3.92         -0.35         6.36 o                         
  10   6   4         40.32         11.93         6.99 o                         
  -7   7   4        337.83        358.28         6.80 o                         
  -6   7   4          5.84         -6.03         6.03 o                         
  -5   7   4          0.88         -0.76         5.41 o                         
  -4   7   4         21.48         23.42         3.96 o                         
  -3   7   4        253.30        248.58         4.12 o                         
  -2   7   4       2103.79       2113.26        50.35 o                         
  -1   7   4       4079.86       3924.71       113.57 o                         
   0   7   4       1023.97       1013.40        17.62 o                         
   1   7   4          8.66          6.22        11.30 o                         
   2   7   4         46.02         61.22         2.68 o                         
   3   7   4         17.14         14.72         2.62 o                         
   4   7   4       1479.15       1487.35        14.95 o                         
   5   7   4       7287.05       6806.99       800.76 o                         
   6   7   4        713.81        678.44        12.79 o                         
   7   7   4         21.77         35.17         9.69 o                         
   8   7   4          6.44          2.70         6.12 o                         
   9   7   4        103.42        125.33         5.84 o                         
  10   7   4         45.63         54.08         5.90 o                         
  -6   8   4        388.10        405.50         8.30 o                         
  -5   8   4         40.99         39.56         6.09 o                         
  -4   8   4         63.51         56.13         4.97 o                         
  -3   8   4         33.97         25.29         2.17 o                         
  -2   8   4         19.34         17.55         1.82 o                         
  -1   8   4        967.74        991.15        10.00 o                         
   0   8   4       4064.77       3883.02        45.51 o                         
   1   8   4       1477.53       1409.17        29.18 o                         
   2   8   4        111.03         97.76         7.08 o                         
   3   8   4         74.83         76.40         8.56 o                         
   4   8   4         21.39         25.88         8.97 o                         
   5   8   4        789.44        740.15         6.10 o                         
   6   8   4       1245.33       1155.98        45.97 o                         
   7   8   4        885.10        887.31        30.52 o                         
   8   8   4        488.53        499.47        20.91 o                         
   9   8   4         21.58         32.35        20.12 o                         
  10   8   4          1.49         -4.81         5.03 o                         
  -5   9   4         77.23         65.93         7.10 o                         
  -4   9   4          0.00         -6.20         6.20 o                         
  -3   9   4        246.49        233.80         3.02 o                         
  -2   9   4       1476.53       1441.62        16.48 o                         
  -1   9   4        888.52        906.36        12.07 o                         
   0   9   4        242.38        245.08         4.40 o                         
   1   9   4        467.63        461.24         5.65 o                         
   2   9   4         40.44         54.77         4.46 o                         
   3   9   4        851.53        828.83        32.55 o                         
   4   9   4        628.48        637.81        10.21 o                         
   5   9   4       1928.68       1857.07        25.40 o                         
   6   9   4        536.38        558.14        11.26 o                         
   7   9   4        150.18        153.33        12.42 o                         
   8   9   4        120.03        107.11         5.64 o                         
   9   9   4          3.35         -3.94         4.17 o                         
  -3  10   4          3.74          2.72         1.67 o                         
  -2  10   4        298.14        276.73         3.78 o                         
  -1  10   4        729.01        732.64         7.03 o                         
   0  10   4       2053.49       2154.44         8.78 o                         
   1  10   4        771.68        790.99        17.96 o                         
   2  10   4          8.76         15.70         2.78 o                         
   3  10   4         36.24         56.47         4.00 o                         
   4  10   4         93.84        100.91         3.48 o                         
   5  10   4        654.27        664.69        10.17 o                         
   6  10   4       1188.19       1249.93        21.74 o                         
   7  10   4        391.67        394.40        12.63 o                         
   8  10   4        254.65        272.63         5.94 o                         
  -2  11   4        797.83        747.18        49.08 o                         
  -1  11   4         80.71         82.29         4.42 o                         
   0  11   4         37.72         45.62         5.73 o                         
   1  11   4        282.11        288.48         3.96 o                         
   2  11   4          1.45         -4.57         4.57 o                         
   3  11   4        442.77        451.25        14.78 o                         
   4  11   4        625.05        684.26        11.30 o                         
   5  11   4        142.54        150.47         4.19 o                         
   6  11   4          7.49          2.11         4.17 o                         
   7  11   4         44.07         46.22         4.50 o                         
   1  12   4        179.08        169.90         5.37 o                         
   2  12   4         42.93         35.09         3.64 o                         
   3  12   4          0.82         12.58         5.16 o                         
   4  12   4         84.55         87.69         4.32 o                         
   5  12   4        354.47        335.38         6.97 o                         
  -4  -9   5          1.10         -6.88         6.88 o                         
  -3  -9   5        542.86        524.30        16.68 o                         
  -2  -9   5       1383.18       1375.04         9.93 o                         
  -1  -9   5        525.89        511.17        23.61 o                         
  -6  -8   5         71.23         76.60         7.75 o                         
  -5  -8   5        236.25        230.43         7.43 o                         
  -4  -8   5        245.55        225.37         5.69 o                         
  -3  -8   5        334.34        355.79         5.75 o                         
  -2  -8   5         11.96         27.25         4.00 o                         
  -1  -8   5        173.58        158.97         7.30 o                         
   0  -8   5         45.86         57.03         5.18 o                         
   1  -8   5         25.22         16.81         5.28 o                         
   2  -8   5          6.05         15.37         5.51 o                         
  -7  -7   5         16.22         35.35         8.05 o                         
  -6  -7   5         79.79         94.95         6.25 o                         
  -5  -7   5         10.36         12.20         5.43 o                         
  -4  -7   5        686.78        709.13         7.29 o                         
  -3  -7   5       1162.75       1140.65        16.64 o                         
  -2  -7   5       2322.97       2476.01        12.76 o                         
  -1  -7   5        683.00        703.90         8.33 o                         
   0  -7   5         34.39         33.51         4.50 o                         
   1  -7   5         28.08         24.36         4.98 o                         
   2  -7   5         30.77         26.68         4.43 o                         
   3  -7   5        306.37        283.37        10.16 o                         
   4  -7   5        708.84        716.83        16.86 o                         
  -8  -6   5        155.13        126.45         8.24 o                         
  -7  -6   5        555.97        656.28        10.10 o                         
  -6  -6   5        308.99        240.23         8.76 o                         
  -5  -6   5        305.98        314.48        31.75 o                         
  -4  -6   5        823.78        894.13        11.17 o                         
  -3  -6   5         35.94         19.96         5.00 o                         
  -2  -6   5          2.93         15.88         4.54 o                         
  -1  -6   5        657.87        680.47         6.42 o                         
   0  -6   5        529.07        521.76         5.05 o                         
   1  -6   5          9.47          7.88         3.12 o                         
   2  -6   5         76.96         89.16         5.16 o                         
   3  -6   5        169.20        176.76         5.47 o                         
   4  -6   5          1.52          1.32         3.62 o                         
   5  -6   5        178.65        154.02         3.82 o                         
  -9  -5   5        908.65        905.30        10.13 o                         
  -8  -5   5        272.54        270.59         6.96 o                         
  -7  -5   5          6.20         -4.64         7.26 o                         
  -6  -5   5        111.95        124.97         5.09 o                         
  -5  -5   5        129.18        150.20        26.89 o                         
  -4  -5   5       1856.70       1817.13        97.67 o                         
  -3  -5   5       2804.17       2750.86        16.42 o                         
  -2  -5   5       2259.20       2246.63        22.24 o                         
  -1  -5   5        430.98        498.82         5.06 o                         
   0  -5   5         19.29         18.49         3.22 o                         
   1  -5   5          4.12          9.17         3.31 o                         
   2  -5   5         51.63         56.42         4.35 o                         
   3  -5   5       1247.54       1350.88        56.39 o                         
   4  -5   5       2410.59       2429.18        25.07 o                         
   5  -5   5        583.04        574.97        31.46 o                         
   6  -5   5         95.97         82.51         7.73 o                         
  -9  -4   5        220.76        187.41         7.78 o                         
  -8  -4   5       1252.86       1377.63        11.52 o                         
  -7  -4   5        528.54        559.72         8.76 o                         
  -6  -4   5        104.96         99.18         6.17 o                         
  -5  -4   5         56.50         77.90         3.93 o                         
  -4  -4   5        604.97        652.35         7.02 o                         
  -3  -4   5        250.56        243.90         3.14 o                         
  -2  -4   5       1026.60       1061.34         7.47 o                         
  -1  -4   5       1921.29       2026.23       108.28 o                         
   0  -4   5        894.91        938.14        13.39 o                         
   1  -4   5        110.16        145.30         7.23 o                         
   2  -4   5        398.02        405.30         8.09 o                         
   3  -4   5         44.29         38.11         5.09 o                         
   4  -4   5        509.78        497.22        57.97 o                         
   5  -4   5       1037.81       1035.07        83.86 o                         
   6  -4   5        907.84        909.11         7.12 o                         
   7  -4   5        125.05        128.24         3.36 o                         
  -9  -3   5        549.90        615.57         7.89 o                         
  -8  -3   5        105.86        116.73         6.77 o                         
  -7  -3   5         25.04         28.15         5.95 o                         
  -6  -3   5         91.38         92.71        10.40 o                         
  -5  -3   5        465.24        510.56        41.90 o                         
  -4  -3   5       3468.10       3446.39       102.71 o                         
  -3  -3   5       3053.51       2856.41       122.72 o                         
  -2  -3   5       1160.07       1092.30         4.83 o                         
  -1  -3   5        987.22       1120.54        35.69 o                         
   0  -3   5        588.93        579.31         4.66 o                         
   1  -3   5        126.40        144.17         6.07 o                         
   2  -3   5        897.16        914.34         7.99 o                         
   3  -3   5       1605.22       1571.00        28.32 o                         
   4  -3   5       3285.50       3371.30       235.46 o                         
   5  -3   5        680.05        725.30        89.08 o                         
   6  -3   5         18.34         24.06         5.94 o                         
   7  -3   5         13.75         15.80         3.60 o                         
   8  -3   5         94.43        105.67         5.16 o                         
  -9  -2   5        930.45        967.95         9.17 o                         
  -8  -2   5       1803.04       1898.64        11.68 o                         
  -7  -2   5        698.87        715.16         8.11 o                         
  -6  -2   5         40.98         54.74         3.96 o                         
  -5  -2   5        269.90        294.58         3.71 o                         
  -4  -2   5         50.33         59.45         3.96 o                         
  -3  -2   5       1297.67       1157.99        13.09 o                         
  -2  -2   5       3204.25       3157.10        58.20 o                         
  -1  -2   5       3631.47       3893.54        33.91 o                         
   0  -2   5       1750.93       1959.15        18.40 o                         
   1  -2   5          5.76          5.08         3.93 o                         
   2  -2   5        185.97        173.73        13.13 o                         
   3  -2   5         33.37         24.00         3.30 o                         
   4  -2   5       3355.37       3107.14        95.32 o                         
   5  -2   5       2777.31       2675.31       224.61 o                         
   6  -2   5        915.89        873.13        29.40 o                         
   7  -2   5         36.81         36.77         7.33 o                         
   8  -2   5         31.01         29.19         3.28 o                         
  -9  -1   5        170.15        153.48         5.65 o                         
  -8  -1   5          0.30          0.57         4.48 o                         
  -7  -1   5        254.34        266.17         6.03 o                         
  -6  -1   5        101.05        104.21         7.90 o                         
  -5  -1   5        160.74        156.80         3.29 o                         
  -4  -1   5       3325.68       3617.67        83.63 o                         
  -3  -1   5       3982.47       4057.36        44.70 o                         
  -2  -1   5         18.17         14.79         1.72 o                         
  -1  -1   5        135.67        154.31        10.87 o                         
   0  -1   5        229.01        243.68        14.36 o                         
   1  -1   5        212.90        206.51         6.51 o                         
   2  -1   5       2811.64       2803.36       130.49 o                         
   3  -1   5       3996.40       3996.61       201.81 o                         
   4  -1   5       1534.03       1516.82       134.61 o                         
   5  -1   5         10.52         18.57         7.58 o                         
   6  -1   5         18.71         13.02         3.83 o                         
   7  -1   5         69.69         67.72         9.46 o                         
   8  -1   5        200.84        200.77        18.54 o                         
   9  -1   5        671.66        723.64        11.93 o                         
  -9   0   5       1923.82       1845.73        15.92 o                         
  -8   0   5       1864.96       1804.54        10.24 o                         
  -7   0   5        225.74        239.74         5.43 o                         
  -6   0   5          4.28          2.59         2.88 o                         
  -5   0   5          0.04         -3.69         3.69 o                         
  -4   0   5        167.46        171.30         7.59 o                         
  -3   0   5       4282.68       4777.31        15.11 o                         
  -2   0   5       5837.81       6446.89        72.34 o                         
  -1   0   5       3711.18       3534.39       327.02 o                         
   0   0   5       1078.03       1120.97        87.18 o                         
   1   0   5          4.29         13.04         2.72 o                         
   2   0   5         22.79         20.15         3.97 o                         
   3   0   5        987.80        901.61        23.38 o                         
   4   0   5       6305.96       5704.06       130.20 o                         
   5   0   5       5537.82       5235.96       115.60 o                         
   6   0   5        137.70        135.23         4.41 o                         
   7   0   5         27.24         28.54         7.74 o                         
   8   0   5         11.55         11.20         3.57 o                         
   9   0   5         24.08         10.40         7.34 o                         
  -9   1   5          8.60         13.02         2.18 o                         
  -8   1   5         55.82         65.85         3.79 o                         
  -7   1   5        572.68        573.64        23.35 o                         
  -6   1   5         83.67         89.08         1.42 o                         
  -5   1   5        673.96        665.51        16.33 o                         
  -4   1   5        774.38        764.99        22.70 o                         
  -3   1   5       1385.61       1378.53        22.85 o                         
  -2   1   5         98.97        123.05         3.37 o                         
  -1   1   5       1419.38       1371.92        53.63 o                         
   0   1   5       1174.13       1152.20        26.66 o                         
   1   1   5        185.57        191.29         3.64 o                         
   2   1   5       2152.31       1940.75        18.81 o                         
   3   1   5       3733.97       3349.64       143.50 o                         
   4   1   5        564.66        517.63        17.32 o                         
   5   1   5        506.48        483.43         5.02 o                         
   6   1   5        113.64        122.34         3.86 o                         
   7   1   5         63.79         69.39         5.21 o                         
   8   1   5         57.88         53.90        10.32 o                         
   9   1   5        241.79        233.88         6.44 o                         
  10   1   5        323.01        312.39         8.30 o                         
  -9   2   5        977.08        987.03         6.17 o                         
  -8   2   5       1387.09       1404.73         5.04 o                         
  -7   2   5        104.33        104.36         8.90 o                         
  -6   2   5        166.19        168.71         2.41 o                         
  -5   2   5        285.51        312.66         2.04 o                         
  -4   2   5        551.85        545.85         8.13 o                         
  -3   2   5       4671.79       4752.18       282.96 o                         
  -2   2   5       7638.53       7387.65       478.30 o                         
  -1   2   5       2827.38       2564.69        18.07 o                         
   0   2   5        129.50        113.33         6.02 o                         
   1   2   5        307.36        312.43         9.76 o                         
   2   2   5       2313.02       2137.84       112.16 o                         
   3   2   5       4413.92       3943.84       129.89 o                         
   4   2   5       4315.41       3972.27        99.36 o                         
   5   2   5       4665.68       4138.77       292.61 o                         
   6   2   5         27.96         21.68         7.22 o                         
   7   2   5          2.22         -2.55         2.55 o                         
   8   2   5          1.56         20.69        11.88 o                         
   9   2   5        270.10        249.54         7.56 o                         
  10   2   5        537.90        531.00         8.95 o                         
  -9   3   5         26.08         29.48         3.63 o                         
  -8   3   5        406.28        421.31         5.24 o                         
  -7   3   5        233.17        225.93         4.12 o                         
  -6   3   5         38.07         38.87         8.95 o                         
  -5   3   5        496.40        488.30        23.79 o                         
  -4   3   5        540.23        482.75        21.71 o                         
  -3   3   5          2.77          4.45         1.98 o                         
  -2   3   5        835.75        799.18        61.87 o                         
  -1   3   5        954.49        854.00        18.44 o                         
   0   3   5       1804.71       1590.40        66.82 o                         
   1   3   5         88.87         95.69         8.80 o                         
   2   3   5       2367.17       2288.37        64.19 o                         
   3   3   5       1088.78        954.11        53.83 o                         
   4   3   5        160.86        135.28         4.07 o                         
   5   3   5        517.80        485.07        34.53 o                         
   6   3   5        712.76        664.40        14.07 o                         
   7   3   5         29.55         26.42         3.05 o                         
   8   3   5         23.06         21.73         3.88 o                         
   9   3   5        164.90        139.61         6.66 o                         
  10   3   5         27.69         25.03         6.14 o                         
  -8   4   5        272.61        281.67         5.24 o                         
  -7   4   5          3.99          5.24         3.60 o                         
  -6   4   5        105.21        103.33         3.79 o                         
  -5   4   5        295.84        328.26         5.90 o                         
  -4   4   5       1212.76       1210.58        20.06 o                         
  -3   4   5       3677.25       3543.65        71.29 o                         
  -2   4   5       4744.32       4932.36        44.46 o                         
  -1   4   5        642.97        600.63         5.45 o                         
   0   4   5          1.07          3.35         1.92 o                         
   1   4   5        357.14        315.81         4.87 o                         
   2   4   5       3747.24       3301.32       194.55 o                         
   3   4   5       5405.36       5252.70        26.90 o                         
   4   4   5       3399.45       3289.33        89.53 o                         
   5   4   5        672.54        656.38        18.19 o                         
   6   4   5         25.70         35.32         3.77 o                         
   7   4   5         26.45         13.28         4.44 o                         
   8   4   5         47.31         40.02         6.25 o                         
   9   4   5        234.82        230.68         7.43 o                         
  10   4   5        871.45        830.69        10.97 o                         
  -8   5   5        445.28        422.40         6.63 o                         
  -7   5   5        407.92        397.83         6.28 o                         
  -6   5   5          0.37         -3.99         3.99 o                         
  -5   5   5         68.99         60.74         4.34 o                         
  -4   5   5         54.34         48.50         7.49 o                         
  -3   5   5         32.60         36.50         1.58 o                         
  -2   5   5       2529.36       2443.24        39.80 o                         
  -1   5   5       3575.97       3418.25       127.16 o                         
   0   5   5         46.55         37.04         2.92 o                         
   1   5   5          0.60         12.90         2.40 o                         
   2   5   5        652.27        682.46        24.01 o                         
   3   5   5         11.93         12.65         8.74 o                         
   4   5   5        198.40        185.65         6.01 o                         
   5   5   5       1949.25       1884.63        25.13 o                         
   6   5   5        686.32        696.10        16.67 o                         
   7   5   5          1.99         -3.03         5.76 o                         
   8   5   5         11.22          4.04         6.03 o                         
   9   5   5        140.93        130.00         6.96 o                         
  10   5   5          0.95         -2.98         6.50 o                         
  -7   6   5         22.37         11.19         5.30 o                         
  -6   6   5         95.02         94.76         5.35 o                         
  -5   6   5        307.92        297.32         6.03 o                         
  -4   6   5       1483.31       1529.60        27.41 o                         
  -3   6   5       1560.86       1551.08        11.06 o                         
  -2   6   5        948.15        963.44         5.52 o                         
  -1   6   5         76.08         68.75         4.52 o                         
   0   6   5        241.35        233.61         3.21 o                         
   1   6   5         16.31         15.20         1.99 o                         
   2   6   5       2138.65       2104.25        76.08 o                         
   3   6   5       3584.18       3574.14        30.90 o                         
   4   6   5        667.16        649.64        39.23 o                         
   5   6   5         87.85         87.31         9.17 o                         
   6   6   5          7.88         -5.57         5.57 o                         
   7   6   5        101.17        112.36         5.32 o                         
   8   6   5        121.72        133.90         5.65 o                         
   9   6   5        372.31        366.55         8.52 o                         
  10   6   5        477.89        450.41         8.14 o                         
  -6   7   5         17.59         22.71         5.73 o                         
  -5   7   5        106.65        109.36         5.60 o                         
  -4   7   5         52.97         59.92         3.88 o                         
  -3   7   5        548.36        536.70         5.28 o                         
  -2   7   5       2428.18       2259.66        29.24 o                         
  -1   7   5       1957.25       1869.64        18.47 o                         
   0   7   5        267.23        248.26         3.89 o                         
   1   7   5        178.99        171.86         5.15 o                         
   2   7   5        211.30        199.49        16.16 o                         
   3   7   5       1241.01       1190.44        74.25 o                         
   4   7   5        508.05        508.44         5.10 o                         
   5   7   5       1004.97        996.41        13.66 o                         
   6   7   5       1458.41       1441.76        62.35 o                         
   7   7   5         17.34         11.06         6.47 o                         
   8   7   5         26.61         38.52         7.04 o                         
   9   7   5          1.27          2.07         6.91 o                         
  10   7   5         19.86         13.70         7.40 o                         
  -5   8   5         59.02         76.52         6.33 o                         
  -4   8   5        929.40        901.21         9.55 o                         
  -3   8   5        554.03        585.99         3.78 o                         
  -2   8   5          4.16         12.64         3.94 o                         
  -1   8   5         73.05         70.20         7.11 o                         
   0   8   5         41.16         47.89         3.45 o                         
   1   8   5         52.64         50.31         4.11 o                         
   2   8   5        403.10        371.73         8.34 o                         
   3   8   5       1535.90       1526.76       142.37 o                         
   4   8   5         24.87         32.47        13.02 o                         
   5   8   5         37.96         32.54         4.54 o                         
   6   8   5         78.46         80.20         3.84 o                         
   7   8   5         46.46         72.00        24.50 o                         
   8   8   5          3.99          4.71         4.52 o                         
   9   8   5        403.17        391.24        47.72 o                         
  -4   9   5        187.90        187.66         6.01 o                         
  -3   9   5        555.42        560.33         4.17 o                         
  -2   9   5       2109.12       2106.10        28.36 o                         
  -1   9   5        543.99        541.70        19.60 o                         
   0   9   5          6.64          4.03         4.27 o                         
   1   9   5          7.97         26.16         7.79 o                         
   2   9   5          0.69         -4.09         4.09 o                         
   3   9   5        535.26        522.79         8.61 o                         
   4   9   5       2003.02       1956.12        91.74 o                         
   5   9   5        483.98        479.67        22.77 o                         
   6   9   5        586.41        581.00        14.14 o                         
   7   9   5         87.15         70.32         4.66 o                         
   8   9   5         66.30         69.55         9.39 o                         
   9   9   5          1.15         -3.88         4.45 o                         
  -3  10   5         63.33         60.10         3.66 o                         
  -2  10   5         36.16         37.07         3.10 o                         
  -1  10   5        558.93        567.38         5.46 o                         
   0  10   5          3.95          6.87         3.34 o                         
   1  10   5         20.03         31.68         4.29 o                         
   2  10   5         56.19         56.16        11.48 o                         
   3  10   5         53.41         49.14         3.96 o                         
   4  10   5          4.19          0.27         5.98 o                         
   5  10   5         80.08         81.36         9.04 o                         
   6  10   5        308.10        323.36        13.38 o                         
   7  10   5         71.87         77.15        13.06 o                         
   8  10   5         44.86         34.90         5.90 o                         
  -2  11   5        302.48        267.93        29.11 o                         
  -1  11   5        292.14        288.44         3.36 o                         
   0  11   5         22.95         24.84         3.08 o                         
   1  11   5          1.84         -3.45         3.45 o                         
   2  11   5        137.52        148.49         4.59 o                         
   3  11   5        371.55        392.50         5.66 o                         
   4  11   5       1008.30       1049.23        38.31 o                         
   5  11   5        659.82        668.70        13.17 o                         
   6  11   5         95.59        103.99         3.77 o                         
   7  11   5          0.97         -4.57         4.57 o                         
   1  12   5          1.22         -2.75         4.17 o                         
   2  12   5          9.80          9.85         4.48 o                         
   3  12   5          2.80          3.62        12.54 o                         
   4  12   5        119.88        127.54         5.83 o                         
   5  12   5        159.82        163.61         4.41 o                         
  -5  -8   6        393.71        444.05         9.42 o                         
  -4  -8   6       1190.22       1223.45         9.01 o                         
  -3  -8   6        253.28        266.43         6.14 o                         
  -2  -8   6         43.09         46.31         5.05 o                         
  -1  -8   6         10.70         14.10         6.43 o                         
   0  -8   6         27.84         32.10         5.57 o                         
  -6  -7   6        135.94        157.71         8.60 o                         
  -5  -7   6        220.12        217.03         6.65 o                         
  -4  -7   6          1.99          9.09         4.80 o                         
  -3  -7   6        696.03        705.96         5.87 o                         
  -2  -7   6        307.27        286.64         5.86 o                         
  -1  -7   6          9.05          3.37         5.04 o                         
   0  -7   6         13.62          7.96         4.63 o                         
   1  -7   6        251.39        251.29         5.86 o                         
   2  -7   6         32.07         36.91         5.04 o                         
   3  -7   6         76.32         77.58         6.72 o                         
  -7  -6   6          9.21         -2.84         7.64 o                         
  -6  -6   6        538.38        555.01        17.79 o                         
  -5  -6   6        752.77        818.33        36.76 o                         
  -4  -6   6       1421.05       1564.77        49.85 o                         
  -3  -6   6        304.65        306.57         5.15 o                         
  -2  -6   6          4.69         -0.96         4.02 o                         
  -1  -6   6          0.32          1.93         4.83 o                         
   0  -6   6         33.01         33.69         5.32 o                         
   1  -6   6        314.03        289.83         6.10 o                         
   2  -6   6       1386.55       1469.26        37.73 o                         
   3  -6   6        575.20        593.51        17.94 o                         
   4  -6   6         79.00         60.56         7.98 o                         
  -8  -5   6        181.69        180.20         8.11 o                         
  -7  -5   6        103.30        143.46         7.83 o                         
  -6  -5   6        255.64        272.34         6.30 o                         
  -5  -5   6         53.35         52.43         5.49 o                         
  -4  -5   6        221.68        217.14         7.03 o                         
  -3  -5   6       1664.58       1662.39        38.04 o                         
  -2  -5   6        743.87        728.66         5.89 o                         
  -1  -5   6         53.31         42.61         4.47 o                         
   0  -5   6        445.02        438.49        12.93 o                         
   1  -5   6         10.11         21.83         9.77 o                         
   2  -5   6        314.77        335.17        11.47 o                         
   3  -5   6        420.18        445.00         6.89 o                         
   4  -5   6        880.64        885.10         7.44 o                         
   5  -5   6        106.59        116.48         5.80 o                         
  -9  -4   6         17.02         15.34         6.80 o                         
  -8  -4   6         29.84         25.31         5.49 o                         
  -7  -4   6          7.50         21.47        25.05 o                         
  -6  -4   6        663.98        676.93         6.99 o                         
  -5  -4   6       1741.11       1797.30         9.30 o                         
  -4  -4   6        853.86        917.38        41.32 o                         
  -3  -4   6        228.05        243.08         5.65 o                         
  -2  -4   6        169.55        148.23         5.04 o                         
  -1  -4   6          5.68          4.22         3.00 o                         
   0  -4   6        118.08        139.75         4.54 o                         
   1  -4   6        662.25        706.32        18.27 o                         
   2  -4   6       1923.75       1986.93        40.98 o                         
   3  -4   6        624.32        699.00        11.42 o                         
   4  -4   6          1.21         -0.93         3.61 o                         
   5  -4   6         19.24         27.91         4.91 o                         
   6  -4   6          3.35         10.10         4.43 o                         
  -9  -3   6        467.53        504.49         8.90 o                         
  -8  -3   6         57.56         59.51         7.18 o                         
  -7  -3   6        226.37        235.67         9.91 o                         
  -6  -3   6          0.14          0.68         6.22 o                         
  -5  -3   6        500.19        532.51        21.03 o                         
  -4  -3   6       1599.02       1714.64        36.51 o                         
  -3  -3   6       2834.76       2743.56        84.87 o                         
  -2  -3   6        676.64        703.77        22.14 o                         
  -1  -3   6         86.13         97.27         3.63 o                         
   0  -3   6         12.78         28.70         6.61 o                         
   1  -3   6          5.43          6.52         4.72 o                         
   2  -3   6       2415.19       2411.01        72.77 o                         
   3  -3   6       2257.13       2134.97       107.25 o                         
   4  -3   6        634.45        612.10        23.75 o                         
   5  -3   6         73.93         71.29         4.87 o                         
   6  -3   6         39.58         46.14         9.09 o                         
   7  -3   6         14.12         12.72         3.58 o                         
  -9  -2   6         69.04         42.81         6.25 o                         
  -8  -2   6         73.21         84.25         6.36 o                         
  -7  -2   6         23.51         25.99         4.11 o                         
  -6  -2   6        829.94        922.09        31.01 o                         
  -5  -2   6       1271.81       1419.29        14.97 o                         
  -4  -2   6        401.25        421.07        20.02 o                         
  -3  -2   6         15.55         24.79         5.19 o                         
  -2  -2   6       1069.89       1227.35        11.98 o                         
  -1  -2   6        125.05        128.69         3.33 o                         
   0  -2   6        631.03        649.63         4.90 o                         
   1  -2   6       1272.35       1190.06        76.36 o                         
   2  -2   6        911.50        850.60        30.25 o                         
   3  -2   6        258.16        241.27        10.63 o                         
   4  -2   6         17.49         20.86        10.32 o                         
   5  -2   6        516.81        492.71         9.27 o                         
   6  -2   6         42.94         42.95         4.35 o                         
   7  -2   6         88.65        106.62         5.62 o                         
   8  -2   6         28.78         35.77         3.87 o                         
  -9  -1   6        293.17        321.59         6.88 o                         
  -8  -1   6         55.11         49.19         5.87 o                         
  -7  -1   6        258.04        251.73        11.79 o                         
  -6  -1   6         76.07         85.59         3.92 o                         
  -5  -1   6       2847.11       2768.78       188.64 o                         
  -4  -1   6       2468.67       2649.98        94.81 o                         
  -3  -1   6       2459.11       2643.10        68.15 o                         
  -2  -1   6       1821.40       2138.77        69.37 o                         
  -1  -1   6          1.50          8.71         4.30 o                         
   0  -1   6        205.77        228.76         5.45 o                         
   1  -1   6       1009.21        891.64        18.89 o                         
   2  -1   6       3325.06       3140.07        71.24 o                         
   3  -1   6       3960.81       3972.20        20.35 o                         
   4  -1   6        770.86        723.80         6.20 o                         
   5  -1   6         27.64         34.79        20.82 o                         
   6  -1   6          3.14         -4.20         4.20 o                         
   7  -1   6         25.87         38.14         6.25 o                         
   8  -1   6        410.89        423.39         5.50 o                         
  -9   0   6        306.10        261.61         6.22 o                         
  -8   0   6         94.20        101.20         5.84 o                         
  -7   0   6         18.15         26.25         3.43 o                         
  -6   0   6        966.92       1065.87        68.38 o                         
  -5   0   6        342.14        388.42        13.44 o                         
  -4   0   6          2.00         -1.96         3.66 o                         
  -3   0   6        428.62        434.39         4.94 o                         
  -2   0   6       1660.00       1676.09       135.24 o                         
  -1   0   6        511.77        549.18        28.45 o                         
   0   0   6        356.85        347.74        26.74 o                         
   1   0   6       2534.65       2348.90        21.96 o                         
   2   0   6        248.48        222.50        13.46 o                         
   3   0   6        774.35        809.42        29.76 o                         
   4   0   6         39.48         55.06         4.33 o                         
   5   0   6        899.82        900.69        32.02 o                         
   6   0   6         84.26         81.97         9.95 o                         
   7   0   6        148.75        146.22         4.89 o                         
   8   0   6         67.75         64.08        10.69 o                         
   9   0   6          0.82         -2.03         8.78 o                         
  -9   1   6         40.37         36.10         2.85 o                         
  -8   1   6         11.90         27.19         4.56 o                         
  -7   1   6         95.95         82.83         5.32 o                         
  -6   1   6         51.70         49.04         8.89 o                         
  -5   1   6       3307.80       3211.71         8.74 o                         
  -4   1   6       5472.85       5426.76       274.04 o                         
  -3   1   6       1279.61       1323.98       150.01 o                         
  -2   1   6        744.58        724.25        10.37 o                         
  -1   1   6        355.12        381.04        26.97 o                         
   0   1   6        345.52        339.21         4.61 o                         
   1   1   6       2838.55       2959.33        79.33 o                         
   2   1   6       4729.10       4348.02       296.16 o                         
   3   1   6       3932.21       3683.13        63.55 o                         
   4   1   6        209.05        188.88         5.41 o                         
   5   1   6        428.61        428.08         7.11 o                         
   6   1   6          6.89          3.34         4.05 o                         
   7   1   6        244.88        213.49         7.83 o                         
   8   1   6        669.49        741.73         6.16 o                         
   9   1   6       1037.60       1058.22         7.40 o                         
  -9   2   6        490.81        484.79        11.33 o                         
  -8   2   6         80.86         81.83         6.28 o                         
  -7   2   6         49.08         48.65         7.17 o                         
  -6   2   6        402.72        409.41        19.63 o                         
  -5   2   6          1.16          2.70         6.02 o                         
  -4   2   6        724.09        684.54        28.73 o                         
  -3   2   6       1394.59       1561.56        42.04 o                         
  -2   2   6       2976.76       2994.88        62.54 o                         
  -1   2   6        124.32        122.54         2.59 o                         
   0   2   6        162.43        129.62         3.50 o                         
   1   2   6        523.42        492.72        12.84 o                         
   2   2   6          9.29         23.12        11.70 o                         
   3   2   6       1921.41       1811.60        71.18 o                         
   4   2   6       2620.83       2470.64        71.20 o                         
   5   2   6        299.40        308.83         9.90 o                         
   6   2   6        396.74        394.89        20.49 o                         
   7   2   6         83.34         92.68        14.45 o                         
   8   2   6         54.60         56.83         9.01 o                         
   9   2   6         61.88         56.80         6.93 o                         
  -8   3   6         84.70         79.99         2.92 o                         
  -7   3   6        196.60        186.59        16.56 o                         
  -6   3   6        760.93        752.57        24.60 o                         
  -5   3   6       1714.66       1686.11        15.78 o                         
  -4   3   6       3614.99       3508.54       378.38 o                         
  -3   3   6       1942.68       1984.72       185.31 o                         
  -2   3   6         46.16         45.22         2.43 o                         
  -1   3   6          0.05          7.81         4.07 o                         
   0   3   6       2596.16       2533.24        46.18 o                         
   1   3   6       2210.62       1940.63       104.49 o                         
   2   3   6       4731.92       4221.06        38.23 o                         
   3   3   6       2379.89       2084.20       126.45 o                         
   4   3   6        286.82        261.79         5.47 o                         
   5   3   6         85.91         90.58         4.11 o                         
   6   3   6         69.61         61.05         3.65 o                         
   7   3   6        409.56        430.02        19.67 o                         
   8   3   6        887.30        841.77        68.88 o                         
   9   3   6       1220.67       1189.25        44.01 o                         
  10   3   6        419.02        401.14         9.66 o                         
  -8   4   6         24.15         22.00         3.63 o                         
  -7   4   6         10.15         16.02         3.55 o                         
  -6   4   6         48.62         50.06         8.75 o                         
  -5   4   6         75.70         63.98         1.67 o                         
  -4   4   6       2814.85       2881.73        41.80 o                         
  -3   4   6       2240.04       2224.89        32.70 o                         
  -2   4   6       1223.11       1222.34        51.79 o                         
  -1   4   6        544.14        507.43         4.78 o                         
   0   4   6        436.09        375.98         4.83 o                         
   1   4   6          7.81          5.31         2.39 o                         
   2   4   6        978.67        882.61         8.89 o                         
   3   4   6       2863.14       2653.73       131.38 o                         
   4   4   6       3596.70       3587.22        19.48 o                         
   5   4   6        840.93        893.47        22.44 o                         
   6   4   6        246.80        214.51         8.29 o                         
   7   4   6        185.69        172.21         8.79 o                         
   8   4   6         33.66         29.02         3.58 o                         
   9   4   6        493.49        499.11         9.12 o                         
  10   4   6        633.00        629.71         9.25 o                         
  -7   5   6        129.25        128.77         4.23 o                         
  -6   5   6        721.53        744.07         6.61 o                         
  -5   5   6       1486.12       1467.14         3.54 o                         
  -4   5   6       1123.76       1130.41         5.04 o                         
  -3   5   6        587.60        590.49        10.53 o                         
  -2   5   6         56.54         48.04         2.74 o                         
  -1   5   6         11.52          5.56         3.35 o                         
   0   5   6       1245.02       1127.83        34.10 o                         
   1   5   6       2478.39       2397.03        48.22 o                         
   2   5   6       3002.12       2787.49       133.99 o                         
   3   5   6        910.93        904.79        52.66 o                         
   4   5   6         65.07         53.20         3.87 o                         
   5   5   6          4.85          4.07         5.58 o                         
   6   5   6         82.65         78.34         5.09 o                         
   7   5   6        409.81        427.26        34.97 o                         
   8   5   6       1297.72       1264.82        34.78 o                         
   9   5   6        643.75        610.11         9.72 o                         
  10   5   6        170.72        135.90         8.49 o                         
  -7   6   6          5.42          3.30         4.78 o                         
  -6   6   6        121.59        109.09         5.16 o                         
  -5   6   6        215.66        223.72         5.49 o                         
  -4   6   6       2115.01       2296.56        10.07 o                         
  -3   6   6       3316.00       3436.97        70.51 o                         
  -2   6   6        350.04        330.71         4.57 o                         
  -1   6   6         24.57         17.61         2.65 o                         
   0   6   6         20.55         17.44         2.24 o                         
   1   6   6        693.53        637.29        14.86 o                         
   2   6   6       1201.99       1189.17         6.16 o                         
   3   6   6       5367.70       5360.35       241.99 o                         
   4   6   6       2570.75       2579.30        37.35 o                         
   5   6   6        372.62        366.88        26.92 o                         
   6   6   6        122.31        105.12         9.25 o                         
   7   6   6          2.65         -0.71        10.88 o                         
   8   6   6         46.20         55.42         5.43 o                         
   9   6   6       1297.67       1340.42        12.72 o                         
  10   6   6       1038.73        962.36        12.01 o                         
  -6   7   6        442.27        475.55         7.07 o                         
  -5   7   6        672.57        671.21         7.83 o                         
  -4   7   6        342.44        373.11         5.10 o                         
  -3   7   6         79.27         66.12         3.75 o                         
  -2   7   6         87.64         76.61         4.00 o                         
  -1   7   6          3.25          4.14         2.12 o                         
   0   7   6        521.81        546.76         8.78 o                         
   1   7   6       1572.78       1499.18        24.24 o                         
   2   7   6        594.22        582.93         4.63 o                         
   3   7   6        758.02        775.45         5.27 o                         
   4   7   6         91.94         91.07         3.53 o                         
   5   7   6         98.63         78.40         4.93 o                         
   6   7   6         95.38         98.99         5.32 o                         
   7   7   6        525.24        546.12         7.94 o                         
   8   7   6        995.13        982.45        11.38 o                         
   9   7   6        176.52        158.31         8.49 o                         
  -5   8   6        501.32        482.05         8.30 o                         
  -4   8   6       1253.13       1175.62        10.48 o                         
  -3   8   6       1015.61        997.06         8.71 o                         
  -2   8   6        460.10        425.91        11.49 o                         
  -1   8   6         56.44         50.59         3.18 o                         
   0   8   6          4.61         -3.03         3.03 o                         
   1   8   6       1352.37       1308.85        47.77 o                         
   2   8   6       2311.89       2183.34        64.74 o                         
   3   8   6       2255.73       2049.80       190.64 o                         
   4   8   6       2030.76       1874.31        10.50 o                         
   5   8   6         99.30        109.12        10.14 o                         
   6   8   6         15.15         13.36        11.40 o                         
   7   8   6        104.38        107.41         8.29 o                         
   8   8   6        553.08        613.01        20.42 o                         
   9   8   6        623.06        537.31        10.43 o                         
  -4   9   6         43.11         35.03         6.77 o                         
  -3   9   6        109.28        117.38         2.58 o                         
  -2   9   6         36.15         40.47         3.44 o                         
  -1   9   6         51.83         41.34         2.83 o                         
   0   9   6        248.43        256.01         4.73 o                         
   1   9   6       1011.55       1021.18        12.11 o                         
   2   9   6         32.75         42.71         3.66 o                         
   3   9   6         35.36         30.20         3.48 o                         
   4   9   6        102.63        110.45         4.53 o                         
   5   9   6        272.75        262.80        49.47 o                         
   6   9   6         54.81         50.08         4.77 o                         
   7   9   6        455.70        455.97        16.84 o                         
   8   9   6        637.43        630.07         7.79 o                         
   9   9   6          2.15         10.56         8.98 o                         
  -3  10   6        259.42        203.74         5.79 o                         
  -2  10   6         23.62         28.22         3.34 o                         
  -1  10   6          0.03          7.38         4.37 o                         
   0  10   6         67.52         68.74         4.02 o                         
   1  10   6        662.75        658.93        13.21 o                         
   2  10   6       1953.27       2006.55        34.78 o                         
   3  10   6       1270.10       1296.89         8.21 o                         
   4  10   6        349.78        337.71        11.59 o                         
   5  10   6          1.45         -2.64         3.82 o                         
   6  10   6          0.38         -2.57         4.45 o                         
   7  10   6        108.59        108.25         8.75 o                         
   8  10   6        696.12        715.98        36.01 o                         
  -1  11   6          0.20          3.74         3.61 o                         
   0  11   6         92.05         87.37         4.03 o                         
   1  11   6        313.71        320.18         6.99 o                         
   2  11   6          5.53          9.40         5.28 o                         
   3  11   6        177.69        179.77         5.15 o                         
   4  11   6        173.89        177.30        21.43 o                         
   5  11   6         79.44         84.55         6.48 o                         
   6  11   6         49.11         69.12         5.71 o                         
   7  11   6        210.00        209.36         6.02 o                         
   2  12   6        528.45        517.11         6.54 o                         
   3  12   6        327.44        361.87         6.28 o                         
   4  12   6        126.68        146.28         8.75 o                         
  -5  -7   7        122.48        139.92        15.96 o                         
  -4  -7   7         96.59         83.47         3.70 o                         
  -3  -7   7          1.10          7.82         4.10 o                         
  -2  -7   7          2.16          2.59        12.01 o                         
  -1  -7   7        218.48        228.05         6.25 o                         
   0  -7   7       1153.16       1078.44         8.77 o                         
   1  -7   7        804.46        775.67         8.38 o                         
  -6  -6   7         97.48        101.16        17.18 o                         
  -5  -6   7       1502.96       1557.85        78.39 o                         
  -4  -6   7        492.74        538.23        30.32 o                         
  -3  -6   7         54.00         50.66         4.16 o                         
  -2  -6   7          1.51          7.30         9.56 o                         
  -1  -6   7          1.48          4.22         4.98 o                         
   0  -6   7        161.25        142.69         8.04 o                         
   1  -6   7        491.35        500.74        27.09 o                         
   2  -6   7        970.03        962.63        15.72 o                         
   3  -6   7        212.04        207.42         6.06 o                         
  -7  -5   7        971.72       1030.59        48.93 o                         
  -6  -5   7       1179.88       1346.67        25.83 o                         
  -5  -5   7         88.90         91.58        13.75 o                         
  -4  -5   7         34.57         39.96         3.98 o                         
  -3  -5   7          1.41         -1.41         5.21 o                         
  -2  -5   7         75.76         70.00         3.90 o                         
  -1  -5   7        532.08        616.53        24.12 o                         
   0  -5   7       1851.38       1781.48        38.44 o                         
   1  -5   7       1494.30       1552.02        11.51 o                         
   2  -5   7        155.86        163.80         7.97 o                         
   3  -5   7         26.72         15.88         3.88 o                         
   4  -5   7          0.96          9.54         5.73 o                         
  -8  -4   7         43.86         51.92         7.97 o                         
  -7  -4   7        306.32        339.95        26.48 o                         
  -6  -4   7        766.84        812.08        33.91 o                         
  -5  -4   7       1585.12       1713.47        64.82 o                         
  -4  -4   7        796.85        838.42        33.07 o                         
  -3  -4   7        324.95        329.83         4.17 o                         
  -2  -4   7          4.00          8.45         3.35 o                         
  -1  -4   7         22.64         21.24         4.59 o                         
   0  -4   7       1098.74       1034.00        19.46 o                         
   1  -4   7       1472.53       1477.73         7.88 o                         
   2  -4   7       1368.35       1283.51         7.81 o                         
   3  -4   7        508.51        481.14         6.89 o                         
   4  -4   7          2.52          2.77         3.28 o                         
   5  -4   7          0.63         -3.98         4.76 o                         
  -8  -3   7        388.38        429.83         9.31 o                         
  -7  -3   7       1061.36       1151.22        20.67 o                         
  -6  -3   7        614.98        652.45        22.54 o                         
  -5  -3   7          2.32          4.47         5.36 o                         
  -4  -3   7        475.03        553.32        28.19 o                         
  -3  -3   7          1.45          2.63         2.89 o                         
  -2  -3   7        114.99        133.10         3.32 o                         
  -1  -3   7       1704.29       1791.67        13.35 o                         
   0  -3   7       2247.17       2317.82         9.95 o                         
   1  -3   7        773.30        752.09        13.62 o                         
   2  -3   7          5.25          0.48         4.59 o                         
   3  -3   7        393.41        386.59         6.28 o                         
   4  -3   7          0.06          5.55         4.52 o                         
   5  -3   7        208.85        205.27        15.18 o                         
   6  -3   7        328.14        318.05         5.49 o                         
  -8  -2   7         24.00          6.80         5.24 o                         
  -7  -2   7        752.58        787.14        58.98 o                         
  -6  -2   7       1746.61       1960.55        97.21 o                         
  -5  -2   7       1919.04       1985.88        60.10 o                         
  -4  -2   7        887.79        981.04        26.11 o                         
  -3  -2   7        167.90        173.39         2.36 o                         
  -2  -2   7        162.23        184.91         3.27 o                         
  -1  -2   7         98.76         98.43         3.77 o                         
   0  -2   7       1848.77       1720.03       113.04 o                         
   1  -2   7       4139.09       3606.47       103.40 o                         
   2  -2   7       2049.30       1951.46        92.34 o                         
   3  -2   7        133.27        116.65         4.30 o                         
   4  -2   7         69.36         70.22         3.79 o                         
   5  -2   7          7.15          6.88        10.70 o                         
   6  -2   7        392.93        368.78        20.60 o                         
   7  -2   7        937.80        931.24        19.05 o                         
  -8  -1   7        765.54        758.29         9.75 o                         
  -7  -1   7        168.90        187.13        22.74 o                         
  -6  -1   7        136.75        137.38         5.46 o                         
  -5  -1   7         57.86         67.61         4.32 o                         
  -4  -1   7       1428.20       1513.24        78.99 o                         
  -3  -1   7         52.82         75.65        10.26 o                         
  -2  -1   7        679.32        676.15        25.37 o                         
  -1  -1   7       1848.56       1886.76        29.46 o                         
   0  -1   7       1886.21       1751.48        16.45 o                         
   1  -1   7          1.09         -0.11        10.39 o                         
   2  -1   7        294.52        255.77         6.46 o                         
   3  -1   7       1291.27       1227.19         8.89 o                         
   4  -1   7         28.22         37.81         6.36 o                         
   5  -1   7        421.76        419.02        12.56 o                         
   6  -1   7        397.95        421.83         7.11 o                         
   7  -1   7        294.34        295.25         5.41 o                         
   8  -1   7          7.84          5.11         4.17 o                         
  -8   0   7         39.01         50.80         5.35 o                         
  -7   0   7       1455.96       1511.12       100.99 o                         
  -6   0   7       2105.39       2104.79       115.31 o                         
  -5   0   7       1531.55       1554.78         7.61 o                         
  -4   0   7        969.68       1020.34        15.11 o                         
  -3   0   7         27.15         33.80        13.61 o                         
  -2   0   7          6.30         -0.94         3.41 o                         
  -1   0   7       1241.68       1050.67        12.91 o                         
   0   0   7       3387.09       3022.76       127.67 o                         
   1   0   7       3628.65       3207.07        31.61 o                         
   2   0   7       2286.76       2266.30        47.84 o                         
   3   0   7        363.19        392.54        23.35 o                         
   4   0   7        204.85        214.73        16.35 o                         
   5   0   7        528.50        517.52        15.07 o                         
   6   0   7        733.20        751.42        21.99 o                         
   7   0   7       1393.10       1444.09        55.51 o                         
   8   0   7       1363.99       1429.44        36.12 o                         
  -8   1   7        661.01        601.10         7.70 o                         
  -7   1   7         15.54          6.34         3.29 o                         
  -6   1   7        342.18        342.49         8.68 o                         
  -5   1   7        273.27        277.00        13.80 o                         
  -4   1   7       1209.00       1126.71        27.30 o                         
  -3   1   7        274.00        303.82        22.86 o                         
  -2   1   7        870.03        791.65         9.58 o                         
  -1   1   7       1989.99       1928.04        12.80 o                         
   0   1   7        196.88        179.95         4.08 o                         
   1   1   7        941.76        967.11        30.53 o                         
   2   1   7       2170.20       2236.14        10.04 o                         
   3   1   7       1025.65       1064.68        96.31 o                         
   4   1   7          0.07          4.37         8.90 o                         
   5   1   7        846.53        891.95        32.38 o                         
   6   1   7        309.62        314.44        13.29 o                         
   7   1   7         41.37         44.15         4.45 o                         
   8   1   7        100.50        109.89        16.39 o                         
   9   1   7        346.04        359.24        58.20 o                         
  -8   2   7         93.33        100.19         5.05 o                         
  -7   2   7       1041.63       1078.92        61.74 o                         
  -6   2   7       2019.10       1996.80        84.59 o                         
  -5   2   7       1379.54       1300.49        40.68 o                         
  -4   2   7         46.69         51.04         4.29 o                         
  -3   2   7         10.80         13.62         3.19 o                         
  -2   2   7         64.09         74.08        12.82 o                         
  -1   2   7        652.89        618.56        40.32 o                         
   0   2   7       6956.27       6925.88       192.72 o                         
   1   2   7       3296.14       3240.58        99.11 o                         
   2   2   7         74.88         76.00         5.53 o                         
   3   2   7        445.49        439.63        11.42 o                         
   4   2   7        109.67        121.60        14.28 o                         
   5   2   7        371.91        393.96         5.32 o                         
   6   2   7       1407.47       1481.81        33.52 o                         
   7   2   7       1899.31       1922.04        50.37 o                         
   8   2   7        779.41        807.51        25.83 o                         
   9   2   7         10.76         19.54         9.34 o                         
  -8   3   7         75.67         76.08         2.68 o                         
  -7   3   7          0.84         -3.60         3.60 o                         
  -6   3   7        912.13        906.53        45.86 o                         
  -5   3   7       1267.36       1259.28        19.91 o                         
  -4   3   7        667.94        724.54        40.72 o                         
  -3   3   7         71.04         70.75         3.23 o                         
  -2   3   7        538.22        500.28         3.16 o                         
  -1   3   7        559.51        530.44        12.08 o                         
   0   3   7        438.18        410.73        22.25 o                         
   1   3   7       2712.32       2567.26        41.86 o                         
   2   3   7       3907.79       3447.37       207.00 o                         
   3   3   7        500.81        504.79        17.21 o                         
   4   3   7          0.01          0.94         3.40 o                         
   5   3   7        759.39        696.84         5.74 o                         
   6   3   7          0.26          1.86         7.94 o                         
   7   3   7        294.63        295.35         5.54 o                         
   8   3   7        924.64        945.36        19.78 o                         
   9   3   7        273.37        249.30        11.36 o                         
  -7   4   7        906.05        935.77         3.25 o                         
  -6   4   7        666.71        684.53        25.84 o                         
  -5   4   7        514.45        491.09        15.64 o                         
  -4   4   7          7.28         13.27         2.98 o                         
  -3   4   7       1010.12        917.73        28.71 o                         
  -2   4   7        309.47        277.43        13.01 o                         
  -1   4   7       1211.25       1068.38        46.22 o                         
   0   4   7       3650.24       3461.72        19.55 o                         
   1   4   7       1796.63       1693.03         7.42 o                         
   2   4   7          4.73         -0.59         3.10 o                         
   3   4   7        314.88        289.16        23.81 o                         
   4   4   7         24.63         29.96         4.34 o                         
   5   4   7        409.27        426.36         5.20 o                         
   6   4   7       1491.14       1499.08        30.59 o                         
   7   4   7       1101.40       1060.74         8.64 o                         
   8   4   7        384.81        376.01        16.67 o                         
   9   4   7         71.45         65.52         8.15 o                         
  -7   5   7         67.26         77.18         4.20 o                         
  -6   5   7        861.34        899.38         6.93 o                         
  -5   5   7       1632.89       1649.41         6.51 o                         
  -4   5   7        399.63        408.81        14.22 o                         
  -3   5   7          0.95          3.25         7.92 o                         
  -2   5   7        400.17        362.37        14.28 o                         
  -1   5   7         64.56         59.88         3.35 o                         
   0   5   7       1611.40       1452.80         6.65 o                         
   1   5   7       5536.39       4645.50       199.54 o                         
   2   5   7       1279.44       1229.09        67.73 o                         
   3   5   7        436.33        423.33         4.46 o                         
   4   5   7          5.65          4.47         8.72 o                         
   5   5   7        370.34        342.59        15.81 o                         
   6   5   7        174.90        184.67         5.64 o                         
   7   5   7       1200.51       1076.21         7.72 o                         
   8   5   7        953.31        918.09        29.77 o                         
   9   5   7        216.63        213.07         8.49 o                         
  -6   6   7        297.30        293.93         5.46 o                         
  -5   6   7         72.66         67.41         8.45 o                         
  -4   6   7        408.79        422.34        12.68 o                         
  -3   6   7        328.87        315.63         4.44 o                         
  -2   6   7         12.92         21.08         3.97 o                         
  -1   6   7       1706.26       1474.09         6.81 o                         
   0   6   7       1336.23       1257.03        19.33 o                         
   1   6   7        107.61        131.27         4.13 o                         
   2   6   7        469.76        468.08        13.39 o                         
   3   6   7        474.24        484.22        10.80 o                         
   4   6   7         14.19         27.08        10.67 o                         
   5   6   7        493.91        502.82        16.76 o                         
   6   6   7       1449.71       1318.33         9.00 o                         
   7   6   7        230.42        237.88         7.45 o                         
   8   6   7          8.34         15.67         4.13 o                         
   9   6   7        138.88        143.21         8.30 o                         
  -6   7   7        807.91        807.00         8.22 o                         
  -5   7   7        875.98        895.72         8.27 o                         
  -4   7   7        258.31        279.38        27.42 o                         
  -3   7   7        108.33        109.00         3.51 o                         
  -2   7   7         16.52         18.95         2.99 o                         
  -1   7   7        673.96        588.51         5.31 o                         
   0   7   7       1663.27       1641.22         7.30 o                         
   1   7   7       4346.63       3966.82       115.84 o                         
   2   7   7        939.29        878.40        10.51 o                         
   3   7   7          9.73         -3.58         5.08 o                         
   4   7   7         59.98         47.80         4.31 o                         
   5   7   7          8.85          4.45        12.82 o                         
   6   7   7        202.50        192.44        11.40 o                         
   7   7   7       1230.44       1182.79        60.30 o                         
   8   7   7       1089.87       1081.11        12.48 o                         
   9   7   7         53.92         74.04         6.36 o                         
  -5   8   7        347.29        285.50         7.29 o                         
  -4   8   7       1177.39       1152.20        37.84 o                         
  -3   8   7        127.54        135.96         3.77 o                         
  -2   8   7        244.25        226.70         8.64 o                         
  -1   8   7        564.09        523.64        55.05 o                         
   0   8   7         10.10         17.88         2.74 o                         
   1   8   7         10.08          4.53         3.45 o                         
   2   8   7       1284.66       1262.93        28.92 o                         
   3   8   7        645.38        614.87        11.68 o                         
   4   8   7          2.18         19.78         4.16 o                         
   5   8   7        326.96        303.97         5.59 o                         
   6   8   7        521.24        489.09        10.44 o                         
   7   8   7          1.36         -4.81         4.81 o                         
   8   8   7        334.88        334.66         9.09 o                         
   9   8   7        460.18        461.14         9.23 o                         
  -4   9   7         41.87         44.99         6.69 o                         
  -3   9   7         61.44         38.97         4.64 o                         
  -2   9   7          8.99         11.12         3.93 o                         
  -1   9   7        850.76        795.56        60.52 o                         
   0   9   7       1631.33       1511.60        20.12 o                         
   1   9   7       1227.77       1077.52        36.73 o                         
   2   9   7        716.95        719.69        10.21 o                         
   3   9   7         43.63         47.87         7.34 o                         
   4   9   7          9.73         -0.40         4.83 o                         
   5   9   7        171.48        175.91         5.84 o                         
   6   9   7        561.16        569.90        24.31 o                         
   7   9   7        579.44        576.62        39.65 o                         
   8   9   7        434.90        432.85        15.92 o                         
  -3  10   7        143.17        142.37         3.14 o                         
  -2  10   7        230.44        227.14        16.68 o                         
  -1  10   7        152.21        163.27        13.99 o                         
   0  10   7        201.18        195.19         8.29 o                         
   1  10   7        680.17        669.56        12.12 o                         
   2  10   7        605.48        541.82         6.31 o                         
   3  10   7        355.74        350.46        14.78 o                         
   4  10   7          1.41         13.68         5.96 o                         
   5  10   7        166.61        154.95         6.92 o                         
   6  10   7         95.44         85.35        10.97 o                         
   7  10   7        301.48        301.46        15.25 o                         
  -1  11   7        574.09        539.87         5.98 o                         
   0  11   7        717.37        695.43        23.74 o                         
   1  11   7        392.60        391.14         8.04 o                         
   2  11   7        137.73        122.61         4.64 o                         
   3  11   7         47.57         42.32         5.09 o                         
   4  11   7         23.64         35.88        12.33 o                         
   5  11   7        161.84        163.51        19.40 o                         
   6  11   7        330.15        297.35         9.64 o                         
  -4  -6   8         25.33         29.30         3.61 o                         
  -3  -6   8        241.34        273.93         6.43 o                         
  -2  -6   8       1172.51       1087.46        21.10 o                         
  -1  -6   8        468.21        442.69         6.25 o                         
   0  -6   8         35.70         42.51         7.23 o                         
   1  -6   8        160.71        170.94         6.32 o                         
  -6  -5   8        369.48        432.54        45.19 o                         
  -5  -5   8        193.23        223.23         9.27 o                         
  -4  -5   8         38.34         33.44         3.77 o                         
  -3  -5   8          6.60         24.70         5.72 o                         
  -2  -5   8         88.02        108.84         5.60 o                         
  -1  -5   8        822.55        842.48         8.51 o                         
   0  -5   8       1465.93       1429.26        11.67 o                         
   1  -5   8        213.59        195.61         6.22 o                         
   2  -5   8         28.36         40.65         5.00 o                         
   3  -5   8         12.00         13.81         4.86 o                         
  -7  -4   8         19.20          9.46         4.48 o                         
  -6  -4   8        534.47        581.00         7.26 o                         
  -5  -4   8         91.99        107.62        10.81 o                         
  -4  -4   8          3.43          7.16         5.68 o                         
  -3  -4   8        601.61        599.28        19.61 o                         
  -2  -4   8       1026.13       1048.28        19.33 o                         
  -1  -4   8        205.26        209.57        10.87 o                         
   0  -4   8        221.05        248.74         8.53 o                         
   1  -4   8        841.38        805.49        11.32 o                         
   2  -4   8        110.54        116.81         5.05 o                         
   3  -4   8         87.66         82.66         5.14 o                         
   4  -4   8        313.70        334.43         6.26 o                         
  -7  -3   8       1116.47       1211.54        96.91 o                         
  -6  -3   8        382.29        414.03        18.66 o                         
  -5  -3   8        168.26        192.59         7.40 o                         
  -4  -3   8         20.17         21.38         4.87 o                         
  -3  -3   8          4.26          4.51         2.45 o                         
  -2  -3   8       1153.06       1116.80         6.19 o                         
  -1  -3   8       2182.10       2179.13        22.78 o                         
   0  -3   8       2196.40       1936.58        44.10 o                         
   1  -3   8        220.06        206.30         3.76 o                         
   2  -3   8         29.01         16.69         7.83 o                         
   3  -3   8         24.27          9.82         3.79 o                         
   4  -3   8        402.04        376.66         9.94 o                         
   5  -3   8        997.20        950.16        49.14 o                         
  -8  -2   8          1.28          0.57         5.45 o                         
  -7  -2   8        282.11        287.33         5.55 o                         
  -6  -2   8        821.98        876.64       112.39 o                         
  -5  -2   8        147.58        146.14        18.43 o                         
  -4  -2   8          1.41          5.12         5.84 o                         
  -3  -2   8        785.94        709.92        54.01 o                         
  -2  -2   8        779.38        747.73        19.74 o                         
  -1  -2   8        250.11        244.13         3.83 o                         
   0  -2   8       1556.95       1300.39        23.56 o                         
   1  -2   8       1461.48       1347.26        94.40 o                         
   2  -2   8         13.22         31.42         5.86 o                         
   3  -2   8        106.14        110.82         4.14 o                         
   4  -2   8        281.58        298.60        11.83 o                         
   5  -2   8         43.32         60.78         7.70 o                         
   6  -2   8        167.08        168.66         6.02 o                         
  -8  -1   8       1203.02       1233.77        45.06 o                         
  -7  -1   8       1524.91       1514.23        42.94 o                         
  -6  -1   8        300.48        319.25        20.54 o                         
  -5  -1   8         12.06         12.08         8.52 o                         
  -4  -1   8          0.86          7.34         4.00 o                         
  -3  -1   8        191.95        196.51         9.68 o                         
  -2  -1   8       2630.73       2573.35        28.54 o                         
  -1  -1   8       4248.01       3763.64        12.15 o                         
   0  -1   8       1677.52       1564.24         8.56 o                         
   1  -1   8         46.35         49.88         5.88 o                         
   2  -1   8         70.07         67.91        16.71 o                         
   3  -1   8        214.94        200.09         8.07 o                         
   4  -1   8        748.32        730.61        31.48 o                         
   5  -1   8       1855.86       1892.89       171.66 o                         
   6  -1   8       1618.10       1638.90        32.96 o                         
   7  -1   8          9.18          6.12         7.26 o                         
  -8   0   8         86.59         88.56         8.72 o                         
  -7   0   8        530.02        520.01        50.76 o                         
  -6   0   8       1390.79       1325.06        31.48 o                         
  -5   0   8        236.87        219.94         9.32 o                         
  -4   0   8        116.86        102.80         6.66 o                         
  -3   0   8        230.91        253.00        29.09 o                         
  -2   0   8          1.18          0.56         1.99 o                         
  -1   0   8       1181.63       1160.09        48.13 o                         
   0   0   8       4259.95       3716.75        59.49 o                         
   1   0   8       2421.68       2179.62       123.12 o                         
   2   0   8        151.44        134.92         6.13 o                         
   3   0   8         21.44         37.54        11.27 o                         
   4   0   8         10.37          4.95         6.27 o                         
   5   0   8        107.75        114.27         9.62 o                         
   6   0   8        450.77        490.07        28.38 o                         
   7   0   8        752.66        822.94        37.02 o                         
  -8   1   8        964.17        908.36         9.31 o                         
  -7   1   8        963.27        910.78        74.61 o                         
  -6   1   8        105.97         96.01         4.11 o                         
  -5   1   8        241.64        215.56        10.22 o                         
  -4   1   8          4.23         -0.09         3.44 o                         
  -3   1   8       1227.03       1243.70       111.16 o                         
  -2   1   8       5031.22       4584.29        49.47 o                         
  -1   1   8       3123.44       2800.65        49.11 o                         
   0   1   8        282.28        296.27        12.57 o                         
   1   1   8         96.28        100.24         4.82 o                         
   2   1   8        201.04        208.13         5.80 o                         
   3   1   8        998.79       1050.58        11.77 o                         
   4   1   8       1538.84       1720.70       164.75 o                         
   5   1   8       1927.63       2180.03       132.70 o                         
   6   1   8       1150.58       1311.77        92.44 o                         
   7   1   8         50.22         73.48        11.36 o                         
   8   1   8        176.51        184.14         5.76 o                         
  -8   2   8        532.61        487.89         7.64 o                         
  -7   2   8        951.64        904.76        28.01 o                         
  -6   2   8       1024.02       1030.71        36.83 o                         
  -5   2   8        254.53        241.85         4.63 o                         
  -4   2   8         58.78         60.29         3.48 o                         
  -3   2   8        127.87        110.66        11.49 o                         
  -2   2   8       1517.36       1326.89        42.74 o                         
  -1   2   8       3452.02       3216.19        10.48 o                         
   0   2   8       3480.96       3498.67        13.88 o                         
   1   2   8       2134.79       2195.79        47.56 o                         
   2   2   8         38.03         52.28         9.32 o                         
   3   2   8        345.35        373.85        11.12 o                         
   4   2   8        488.74        502.63        23.52 o                         
   5   2   8        554.49        626.70        47.86 o                         
   6   2   8       1248.77       1370.40       131.61 o                         
   7   2   8        922.19        980.54        10.48 o                         
   8   2   8        156.52        201.38         7.79 o                         
  -7   3   8        170.50        163.36         3.31 o                         
  -6   3   8         17.85         18.27         4.98 o                         
  -5   3   8        378.38        381.01        15.92 o                         
  -4   3   8        125.70        147.94        10.32 o                         
  -3   3   8       1449.59       1558.63        66.31 o                         
  -2   3   8       4782.53       4483.82       182.47 o                         
  -1   3   8       1715.94       1623.68        49.73 o                         
   0   3   8         76.18         72.68         3.77 o                         
   1   3   8        153.95        152.73        21.50 o                         
   2   3   8        131.08        120.81        11.66 o                         
   3   3   8        691.61        637.46         9.68 o                         
   4   3   8       1650.62       1700.88        14.61 o                         
   5   3   8       1889.54       1916.89        24.91 o                         
   6   3   8        295.68        304.05        21.42 o                         
   7   3   8         45.31         48.45        18.10 o                         
   8   3   8        148.15        147.61         5.00 o                         
  -7   4   8       1190.37       1147.64         6.61 o                         
  -6   4   8        912.58        846.06        20.75 o                         
  -5   4   8         17.83         17.14         2.97 o                         
  -4   4   8         39.26         30.22         3.78 o                         
  -3   4   8        235.58        240.30         8.90 o                         
  -2   4   8       2145.64       1970.82        16.72 o                         
  -1   4   8       5980.95       5983.99       209.29 o                         
   0   4   8       2047.09       2101.80         8.38 o                         
   1   4   8        756.77        775.99        34.49 o                         
   2   4   8        388.33        377.75        48.44 o                         
   3   4   8         44.56         51.63         8.54 o                         
   4   4   8        649.20        590.26        22.48 o                         
   5   4   8       1358.41       1330.89        45.54 o                         
   6   4   8       1911.38       1982.43        69.97 o                         
   7   4   8       1081.11       1093.70         8.45 o                         
   8   4   8         57.40         56.90         9.50 o                         
   9   4   8          3.00         -4.50         4.57 o                         
  -6   5   8        246.49        242.39         2.58 o                         
  -5   5   8        128.43        117.66         5.00 o                         
  -4   5   8        269.32        265.24        21.83 o                         
  -3   5   8       1933.54       1914.70        18.59 o                         
  -2   5   8       1484.52       1437.80        16.00 o                         
  -1   5   8         50.60         51.87         3.28 o                         
   0   5   8         68.72         66.21         3.69 o                         
   1   5   8        553.48        578.46        10.13 o                         
   2   5   8         13.39          7.23         7.22 o                         
   3   5   8       1327.93       1265.02        38.60 o                         
   4   5   8       1238.84       1196.51        18.58 o                         
   5   5   8        359.87        365.36        22.11 o                         
   6   5   8         51.22         50.28        17.74 o                         
   7   5   8        496.17        503.37         7.86 o                         
   8   5   8        277.27        230.02        20.38 o                         
   9   5   8         33.52         35.52         4.87 o                         
  -5   6   8         18.87         25.97         3.49 o                         
  -4   6   8         51.80         53.95         2.96 o                         
  -3   6   8        840.98        824.20        20.32 o                         
  -2   6   8       2455.92       2375.20        56.86 o                         
  -1   6   8       4451.78       4144.15        61.55 o                         
   0   6   8        911.65        930.20         8.18 o                         
   1   6   8        387.82        357.57         5.20 o                         
   2   6   8        234.30        257.50         5.15 o                         
   3   6   8         24.83         11.04         4.68 o                         
   4   6   8        547.96        524.26        36.32 o                         
   5   6   8       2216.10       2078.15        46.59 o                         
   6   6   8       1763.25       1830.58        80.08 o                         
   7   6   8        671.22        700.74        30.58 o                         
   8   6   8         40.65         44.32         4.90 o                         
   9   6   8          0.37          1.58         7.56 o                         
  -5   7   8          6.94         11.49         1.88 o                         
  -4   7   8        373.14        357.05         4.74 o                         
  -3   7   8        694.91        647.36         9.04 o                         
  -2   7   8        165.82        172.07         4.52 o                         
  -1   7   8         72.06         74.10         3.85 o                         
   0   7   8        822.51        825.06         9.28 o                         
   1   7   8         15.48         25.18         3.42 o                         
   2   7   8         14.14         12.70         3.56 o                         
   3   7   8        426.84        428.04        18.73 o                         
   4   7   8       1166.47       1151.74         7.39 o                         
   5   7   8          2.42         -3.42         3.42 o                         
   6   7   8        388.67        384.50         7.32 o                         
   7   7   8        473.73        468.02        11.86 o                         
   8   7   8        159.63        149.15        17.59 o                         
  -4   8   8         87.32         92.65         3.60 o                         
  -3   8   8        478.53        451.90        24.35 o                         
  -2   8   8       1747.36       1734.87        19.21 o                         
  -1   8   8       2087.78       2064.37        12.21 o                         
   0   8   8        613.19        549.81        12.63 o                         
   1   8   8          1.65          3.14         2.95 o                         
   2   8   8         61.20         53.25         3.22 o                         
   3   8   8        121.58        100.98         4.30 o                         
   4   8   8        586.98        596.22        11.51 o                         
   5   8   8       1668.89       1629.91         9.62 o                         
   6   8   8       1676.72       1587.10         9.13 o                         
   7   8   8        102.44         95.71         6.52 o                         
   8   8   8          0.77         -5.79         5.79 o                         
  -3   9   8         90.66         93.78        17.54 o                         
  -2   9   8        104.38        116.17         7.19 o                         
  -1   9   8        104.78         99.74         7.32 o                         
   0   9   8        591.63        558.19         6.23 o                         
   1   9   8         96.97         90.28         4.80 o                         
   2   9   8         37.41         47.61         4.57 o                         
   3   9   8         56.27         44.53         4.94 o                         
   4   9   8        141.17        154.10         5.25 o                         
   5   9   8        132.30        146.34        11.68 o                         
   6   9   8        577.73        577.66        32.64 o                         
   7   9   8        778.55        830.76        95.38 o                         
  -2  10   8        573.51        578.05        33.99 o                         
  -1  10   8        540.42        570.20        16.42 o                         
   0  10   8        225.36        220.57        16.80 o                         
   1  10   8         30.46         40.08        14.62 o                         
   2  10   8         28.52         15.64         7.68 o                         
   3  10   8        142.54        133.97         5.69 o                         
   4  10   8        771.92        750.18        12.42 o                         
   5  10   8       1097.76       1082.94        21.89 o                         
   6  10   8        415.78        432.61        40.08 o                         
   7  10   8         17.93         12.69         5.16 o                         
   0  11   8        212.73        220.31        11.68 o                         
   1  11   8         60.05         59.66         4.40 o                         
   2  11   8          0.44         -0.84         7.89 o                         
   3  11   8         20.06         29.66         9.96 o                         
   4  11   8          0.76          4.13        16.84 o                         
   5  11   8        481.72        481.64        22.88 o                         
  -4  -5   9        791.26        834.51        55.06 o                         
  -3  -5   9        153.25        143.62         3.86 o                         
  -2  -5   9         77.71         83.91         7.10 o                         
  -1  -5   9         92.73         95.59         5.30 o                         
   0  -5   9          9.25          1.33         3.97 o                         
   1  -5   9         57.68         62.11        11.29 o                         
  -5  -4   9          5.07          3.50         7.74 o                         
  -4  -4   9        611.08        671.34        14.07 o                         
  -3  -4   9       1539.53       1355.64        26.58 o                         
  -2  -4   9       1728.93       1474.89        55.92 o                         
  -1  -4   9        299.34        291.54         6.54 o                         
   0  -4   9         11.39         22.29         4.60 o                         
   1  -4   9          9.78         15.57         3.60 o                         
   2  -4   9        519.64        439.91         5.50 o                         
   3  -4   9       1028.01        840.19         8.11 o                         
  -6  -3   9          8.90         15.42         5.71 o                         
  -5  -3   9        810.98        825.34         8.49 o                         
  -4  -3   9        354.48        350.15        15.12 o                         
  -3  -3   9          0.24          3.06        10.37 o                         
  -2  -3   9        425.90        419.65        10.84 o                         
  -1  -3   9        546.67        512.74        13.62 o                         
   0  -3   9         27.51         14.13         4.47 o                         
   1  -3   9        165.05        141.53         4.91 o                         
   2  -3   9        217.10        186.98         5.18 o                         
   3  -3   9        161.30        148.67         5.12 o                         
   4  -3   9         35.34         40.32         4.22 o                         
  -7  -2   9         28.34         23.20        10.16 o                         
  -6  -2   9         14.33         25.43        11.49 o                         
  -5  -2   9        149.59        182.68         8.05 o                         
  -4  -2   9       1797.16       1782.99        11.60 o                         
  -3  -2   9       2156.32       1904.41        86.99 o                         
  -2  -2   9       1007.87        953.99        23.83 o                         
  -1  -2   9        130.77        125.82         3.54 o                         
   0  -2   9          1.06         -3.44         3.44 o                         
   1  -2   9         41.88         46.58         4.40 o                         
   2  -2   9       1231.67       1102.09         8.64 o                         
   3  -2   9       1703.66       1578.77         9.32 o                         
   4  -2   9       1061.08        986.24        98.14 o                         
   5  -2   9        133.59        135.15        14.11 o                         
  -7  -1   9          5.43          7.70         5.05 o                         
  -6  -1   9          0.44         -3.61         4.26 o                         
  -5  -1   9        313.18        341.88        16.82 o                         
  -4  -1   9        218.23        218.39         5.95 o                         
  -3  -1   9        484.70        438.10        22.29 o                         
  -2  -1   9       1358.53       1217.43        26.32 o                         
  -1  -1   9        767.59        712.17        10.96 o                         
   0  -1   9         77.47         67.13         4.27 o                         
   1  -1   9         12.37         42.03         4.30 o                         
   2  -1   9        209.75        191.13         5.63 o                         
   3  -1   9          2.42          4.03        11.92 o                         
   4  -1   9        230.33        261.49        11.18 o                         
   5  -1   9        267.58        296.27        36.98 o                         
   6  -1   9        204.48        189.20        31.35 o                         
  -7   0   9        125.75        109.19        12.39 o                         
  -6   0   9          2.25         12.55         4.72 o                         
  -5   0   9        496.26        479.28        32.20 o                         
  -4   0   9       2255.76       2012.91       113.54 o                         
  -3   0   9       2020.63       1792.05        83.15 o                         
  -2   0   9        173.75        182.72        11.00 o                         
  -1   0   9          0.37         -0.70         8.54 o                         
   0   0   9          9.40          5.03         8.27 o                         
   1   0   9        625.63        613.12        15.10 o                         
   2   0   9        699.98        641.23         7.23 o                         
   3   0   9       2258.14       2321.29       140.95 o                         
   4   0   9        971.30        998.89        16.69 o                         
   5   0   9         25.63         16.63         5.82 o                         
   6   0   9         15.80         31.52        24.05 o                         
  -7   1   9          3.23         -4.12         4.12 o                         
  -6   1   9        111.39        110.31         5.53 o                         
  -5   1   9         16.43         33.28         7.64 o                         
  -4   1   9        155.46        150.88         4.84 o                         
  -3   1   9        735.77        662.12        26.40 o                         
  -2   1   9       2162.81       2133.07        50.19 o                         
  -1   1   9       1248.51       1150.65        13.19 o                         
   0   1   9         41.74         33.87         3.98 o                         
   1   1   9         87.84         91.81         9.79 o                         
   2   1   9         84.44         98.39        14.88 o                         
   3   1   9         34.51         48.84         4.42 o                         
   4   1   9        841.17       1016.83        74.61 o                         
   5   1   9       1480.50       1760.26        72.22 o                         
   6   1   9        131.23        149.57         9.84 o                         
   7   1   9         11.73         23.06         6.09 o                         
  -7   2   9        150.99        131.67         4.89 o                         
  -6   2   9          2.71         -3.59         3.59 o                         
  -5   2   9        583.08        566.07        22.58 o                         
  -4   2   9       1881.09       1808.18        29.31 o                         
  -3   2   9        561.85        497.35         8.52 o                         
  -2   2   9          1.89          3.02         6.58 o                         
  -1   2   9        106.23         90.92         9.88 o                         
   0   2   9          0.77          9.41         4.22 o                         
   1   2   9        932.92        968.49        28.35 o                         
   2   2   9        561.60        624.43        33.86 o                         
   3   2   9       1440.03       1696.96        58.01 o                         
   4   2   9        310.66        373.10        45.79 o                         
   5   2   9         11.76         15.32         5.86 o                         
   6   2   9        160.00        187.43         8.01 o                         
   7   2   9         30.67         34.49        13.81 o                         
  -7   3   9         11.59         16.14         7.58 o                         
  -6   3   9        114.77        110.87         4.00 o                         
  -5   3   9          4.22          4.32         9.46 o                         
  -4   3   9        939.15        928.08        40.65 o                         
  -3   3   9       2144.61       2113.98        26.38 o                         
  -2   3   9       1183.70       1223.78        69.18 o                         
  -1   3   9        684.09        745.82        29.71 o                         
   0   3   9        229.64        233.79        21.44 o                         
   1   3   9        251.54        276.29        22.71 o                         
   2   3   9        249.98        280.13        25.74 o                         
   3   3   9        754.09        860.13         8.87 o                         
   4   3   9       1836.45       2096.44        42.44 o                         
   5   3   9       1626.04       1847.18        70.73 o                         
   6   3   9        325.17        386.73        12.54 o                         
   7   3   9         38.82         42.40         5.15 o                         
   8   3   9          0.11          9.53         4.65 o                         
  -6   4   9         51.28         55.99         8.71 o                         
  -5   4   9        224.10        240.15         4.34 o                         
  -4   4   9        715.57        719.68         8.79 o                         
  -3   4   9         10.99          5.39         4.05 o                         
  -2   4   9         68.90         58.84         8.19 o                         
  -1   4   9        423.10        459.18         7.58 o                         
   0   4   9          5.11          1.17         5.01 o                         
   1   4   9        375.70        418.17        13.19 o                         
   2   4   9        534.49        566.24         7.03 o                         
   3   4   9        320.55        356.64        16.27 o                         
   4   4   9         42.42         50.05        10.47 o                         
   5   4   9        735.09        745.05         7.94 o                         
   6   4   9        143.00        154.29        13.91 o                         
   7   4   9         22.00         46.03         4.82 o                         
   8   4   9        227.46        248.78         5.99 o                         
  -6   5   9         90.64         90.86         2.91 o                         
  -5   5   9        216.24        228.07         3.93 o                         
  -4   5   9       1010.66       1002.23         6.41 o                         
  -3   5   9       2274.10       2235.56        52.87 o                         
  -2   5   9        944.32        914.50         7.90 o                         
  -1   5   9        293.43        315.50         4.21 o                         
   0   5   9          5.94          5.42         3.42 o                         
   1   5   9         17.60         11.51         4.72 o                         
   2   5   9        297.08        344.46        22.07 o                         
   3   5   9       1495.04       1492.06        92.38 o                         
   4   5   9       2888.60       3053.86        47.36 o                         
   5   5   9       1086.78       1134.12        20.76 o                         
   6   5   9         50.77         59.69         5.01 o                         
   7   5   9          1.14          6.95         4.39 o                         
   8   5   9          0.92          7.05         4.72 o                         
  -5   6   9        135.62        131.82         3.02 o                         
  -4   6   9          8.41         11.28         8.27 o                         
  -3   6   9         61.05         57.11         3.37 o                         
  -2   6   9        370.60        404.53         5.47 o                         
  -1   6   9        234.65        228.87         4.54 o                         
   0   6   9        299.05        279.58        15.16 o                         
   1   6   9        113.37        140.22        12.65 o                         
   2   6   9        394.91        384.11         5.51 o                         
   3   6   9         32.68         28.30         5.06 o                         
   4   6   9        142.72        150.94        13.76 o                         
   5   6   9        710.17        701.50        28.65 o                         
   6   6   9        453.59        462.33         6.19 o                         
   7   6   9        225.81        243.07         9.51 o                         
   8   6   9        168.15        162.73         5.54 o                         
  -5   7   9        101.93         73.22         2.70 o                         
  -4   7   9       1201.98       1174.23        52.50 o                         
  -3   7   9       1374.98       1386.56        16.02 o                         
  -2   7   9        226.02        238.44         4.68 o                         
  -1   7   9        184.59        192.27         4.54 o                         
   0   7   9         16.08         15.99         3.64 o                         
   1   7   9          3.11          5.41         3.71 o                         
   2   7   9       1121.50       1134.97        28.75 o                         
   3   7   9       1899.52       1927.96        24.16 o                         
   4   7   9       1705.53       1751.91        26.41 o                         
   5   7   9        325.09        323.86        13.46 o                         
   6   7   9          0.20          8.46         5.18 o                         
   7   7   9          0.06          8.99         5.18 o                         
   8   7   9         68.08         58.51         4.86 o                         
  -4   8   9         52.46         41.30         3.71 o                         
  -3   8   9        176.08        156.26         4.28 o                         
  -2   8   9        787.31        781.41         5.75 o                         
  -1   8   9        224.36        228.27        18.62 o                         
   0   8   9        186.23        164.50         4.69 o                         
   1   8   9         18.71         14.30         4.45 o                         
   2   8   9        105.31        107.94         7.18 o                         
   3   8   9        129.72        156.56         5.49 o                         
   4   8   9        883.33        878.84        13.89 o                         
   5   8   9        633.88        638.18         7.37 o                         
   6   8   9         72.87         68.32         5.95 o                         
   7   8   9         16.35         19.18         5.99 o                         
  -3   9   9        723.68        689.05         6.03 o                         
  -2   9   9         67.52         52.79         4.62 o                         
  -1   9   9         55.78         65.50         3.66 o                         
   0   9   9          4.98         -4.31         4.31 o                         
   1   9   9         10.19          4.30         4.07 o                         
   2   9   9        839.93        808.17        22.24 o                         
   3   9   9       1788.27       1793.83        24.28 o                         
   4   9   9        547.17        521.16         6.61 o                         
   5   9   9          3.83          1.47         5.28 o                         
   6   9   9         26.60         15.79         5.05 o                         
   7   9   9         47.24         70.58         4.99 o                         
  -1  10   9        425.78        439.19        14.61 o                         
   0  10   9         52.72         66.50         4.73 o                         
   1  10   9          0.47          1.61         6.85 o                         
   2  10   9         26.54         38.90         9.45 o                         
   3  10   9        376.80        395.21        14.39 o                         
   4  10   9        470.57        430.17         7.22 o                         
   5  10   9        660.05        639.27        16.04 o                         
   6  10   9          5.77          1.71        11.19 o                         
   2  11   9        441.16        410.00        21.21 o                         
   3  11   9        651.12        635.91        47.35 o                         
  -3  -4  10        589.07        531.63        23.91 o                         
  -2  -4  10         91.25         77.40         3.71 o                         
  -1  -4  10          4.22         -0.22         3.51 o                         
   0  -4  10         52.32         46.71         4.88 o                         
  -4  -3  10        790.18        780.51        24.84 o                         
  -3  -3  10         89.43         87.66         2.25 o                         
  -2  -3  10         13.24         30.12         5.38 o                         
  -1  -3  10          2.68          8.53         4.31 o                         
   0  -3  10        410.81        369.83         5.51 o                         
   1  -3  10        854.77        710.81        24.74 o                         
   2  -3  10        654.36        572.40        43.43 o                         
  -5  -2  10        273.74        277.34        13.70 o                         
  -4  -2  10        766.19        729.45        32.53 o                         
  -3  -2  10       1223.16       1142.12        21.89 o                         
  -2  -2  10        225.38        221.91         6.65 o                         
  -1  -2  10          2.34          9.55         3.51 o                         
   0  -2  10         94.34         70.20         4.09 o                         
   1  -2  10         25.77         28.43         5.48 o                         
   2  -2  10        180.48        175.83         5.04 o                         
   3  -2  10        538.03        484.57         7.19 o                         
   4  -2  10        786.66        734.14        23.11 o                         
  -6  -1  10       1047.42        993.22        46.71 o                         
  -5  -1  10        705.21        680.01        19.12 o                         
  -4  -1  10        368.01        381.63        11.36 o                         
  -3  -1  10         79.94         85.18         5.56 o                         
  -2  -1  10          0.59         -1.31         2.88 o                         
  -1  -1  10         82.30         65.89         4.64 o                         
   0  -1  10        466.94        410.91         6.40 o                         
   1  -1  10       1284.81       1195.00        21.68 o                         
   2  -1  10        620.89        588.29        11.29 o                         
   3  -1  10        119.26        101.68         5.71 o                         
   4  -1  10         20.11         14.26        10.99 o                         
   5  -1  10        157.97        175.79         6.70 o                         
  -6   0  10         16.61         19.77         4.15 o                         
  -5   0  10        677.49        637.97        19.00 o                         
  -4   0  10       2147.67       2020.35       135.51 o                         
  -3   0  10       1166.72       1118.65        33.18 o                         
  -2   0  10        147.76        156.02         2.48 o                         
  -1   0  10         34.60         38.56         3.77 o                         
   0   0  10         84.53         99.21        20.79 o                         
   1   0  10        252.92        246.28        14.33 o                         
   2   0  10       1494.08       1431.28        51.92 o                         
   3   0  10       1614.58       1625.66        53.36 o                         
   4   0  10        526.09        550.88        61.63 o                         
   5   0  10        141.10        162.30        11.22 o                         
  -6   1  10        952.58        873.30        37.41 o                         
  -5   1  10        892.98        784.01         6.91 o                         
  -4   1  10         56.92         54.10         4.10 o                         
  -3   1  10         11.72         16.49         3.97 o                         
  -2   1  10         14.03         18.70         1.88 o                         
  -1   1  10        233.22        214.54         5.07 o                         
   0   1  10        188.78        162.66         6.51 o                         
   1   1  10       1490.41       1401.45       101.92 o                         
   2   1  10        328.20        351.60         6.73 o                         
   3   1  10          0.02          0.74         6.74 o                         
   4   1  10         23.16         14.25         8.56 o                         
   5   1  10         31.52         43.17         5.46 o                         
   6   1  10        105.02        137.92         6.68 o                         
  -6   2  10        512.96        503.97        13.68 o                         
  -5   2  10       1063.79       1034.01        11.07 o                         
  -4   2  10       2170.94       2105.28        50.52 o                         
  -3   2  10       1141.05       1023.31         7.57 o                         
  -2   2  10         50.49         46.55         2.05 o                         
  -1   2  10          1.89          7.51         3.63 o                         
   0   2  10        259.88        259.97        17.21 o                         
   1   2  10        493.59        503.29        13.75 o                         
   2   2  10       3032.42       3048.31        13.08 o                         
   3   2  10       2566.72       2840.36       120.25 o                         
   4   2  10        491.31        602.65         7.99 o                         
   5   2  10         13.24         -1.20         5.49 o                         
   6   2  10          8.37         11.61        24.61 o                         
  -6   3  10        607.25        584.15        36.68 o                         
  -5   3  10        272.36        258.08         5.37 o                         
  -4   3  10          9.71         20.26        13.36 o                         
  -3   3  10        292.69        270.63        12.13 o                         
  -2   3  10        143.95        149.30         4.98 o                         
  -1   3  10         91.60         93.31         5.23 o                         
   0   3  10        390.98        398.46        17.94 o                         
   1   3  10        520.67        560.16        26.23 o                         
   2   3  10         96.32        106.74         5.51 o                         
   3   3  10        244.99        287.34         6.42 o                         
   4   3  10        183.83        236.47        11.30 o                         
   5   3  10          0.79          4.14        13.16 o                         
   6   3  10        125.13        187.07        25.91 o                         
   7   3  10        248.86        281.75        21.57 o                         
  -5   4  10       1895.48       1999.71       131.31 o                         
  -4   4  10       1111.93       1068.52        68.44 o                         
  -3   4  10        474.30        466.20         3.50 o                         
  -2   4  10         10.38         17.13         5.45 o                         
  -1   4  10          5.30         -0.95         8.34 o                         
   0   4  10        584.40        662.43         6.15 o                         
   1   4  10       1583.97       1872.34       152.51 o                         
   2   4  10       3413.29       4005.25        66.27 o                         
   3   4  10       1386.25       1522.95        23.64 o                         
   4   4  10        282.78        294.95        15.01 o                         
   5   4  10          0.43         -0.78        14.89 o                         
   6   4  10         10.83         22.69         7.40 o                         
   7   4  10        870.52        945.61        39.75 o                         
  -5   5  10         27.20         26.27         5.13 o                         
  -4   5  10        170.78        158.10         8.83 o                         
  -3   5  10        515.98        495.94        23.18 o                         
  -2   5  10        176.99        170.70         8.01 o                         
  -1   5  10          2.50          6.16         3.37 o                         
   0   5  10        317.67        357.55         6.17 o                         
   1   5  10        137.44        148.80         5.40 o                         
   2   5  10         31.32         49.94         7.11 o                         
   3   5  10        918.64        999.69        25.81 o                         
   4   5  10        385.49        431.58        26.90 o                         
   5   5  10         10.77         14.33         4.98 o                         
   6   5  10         67.03         72.48        12.12 o                         
   7   5  10         28.30         35.68        14.44 o                         
  -4   6  10        455.09        446.28        29.73 o                         
  -3   6  10        206.77        199.05        10.41 o                         
  -2   6  10         77.29         91.43         4.89 o                         
  -1   6  10         48.72         69.63         7.43 o                         
   0   6  10       1220.82       1391.05        14.21 o                         
   1   6  10       1546.83       1761.77        13.90 o                         
   2   6  10       2071.64       2077.31        61.82 o                         
   3   6  10        718.92        734.67        21.58 o                         
   4   6  10          2.06          3.87         4.16 o                         
   5   6  10         14.84         13.27         5.60 o                         
   6   6  10         50.85         38.59         8.26 o                         
   7   6  10        441.83        480.32         8.69 o                         
  -4   7  10        459.72        453.54        11.38 o                         
  -3   7  10        527.70        544.42         5.48 o                         
  -2   7  10        225.32        223.65         8.14 o                         
  -1   7  10         52.09         54.63         5.26 o                         
   0   7  10         31.31         29.81         4.28 o                         
   1   7  10          9.07         17.25         7.10 o                         
   2   7  10        304.32        334.47        10.47 o                         
   3   7  10       1114.23       1109.35        71.03 o                         
   4   7  10        556.95        530.89        36.31 o                         
   5   7  10          1.03         -9.14        11.55 o                         
   6   7  10         53.82         58.91         5.14 o                         
   7   7  10          0.50          0.08        10.52 o                         
  -3   8  10          4.08          5.69         2.85 o                         
  -2   8  10          1.64         14.23         4.32 o                         
  -1   8  10          7.25         14.14         3.70 o                         
   0   8  10       1024.04       1082.30        22.94 o                         
   1   8  10       1665.96       1773.59         7.87 o                         
   2   8  10        430.39        479.58        17.51 o                         
   3   8  10         46.12         42.61         5.58 o                         
   4   8  10          2.40         -3.61         5.29 o                         
   5   8  10         13.45         10.07         5.63 o                         
   6   8  10        163.11        161.52         4.91 o                         
  -1   9  10         33.87         25.19         3.70 o                         
   0   9  10          4.59         22.93         4.44 o                         
   1   9  10        343.02        356.80         5.63 o                         
   2   9  10        496.63        493.26         6.41 o                         
   3   9  10       1040.13       1085.62        14.76 o                         
   4   9  10        182.63        200.03         5.85 o                         
   5   9  10         39.54         70.71         4.86 o                         
   6   9  10         15.91         35.03         8.00 o                         
   1  10  10        757.79        764.63        33.85 o                         
   2  10  10        149.51        150.68         5.71 o                         
   3  10  10         56.41         64.37         4.91 o                         
   4  10  10         58.48         70.77         5.19 o                         
  -3  -2  11          4.27          9.90        14.30 o                         
  -2  -2  11        246.27        202.77         6.82 o                         
  -1  -2  11        493.32        407.07         7.93 o                         
   0  -2  11        895.08        841.77         9.00 o                         
   1  -2  11        221.51        179.90         5.27 o                         
  -4  -1  11         37.58         20.80         4.63 o                         
  -3  -1  11         27.62         30.88         8.63 o                         
  -2  -1  11        247.37        229.31         3.10 o                         
  -1  -1  11        287.35        240.92         5.62 o                         
   0  -1  11        972.97        866.24        12.99 o                         
   1  -1  11       1137.03       1093.69         9.16 o                         
   2  -1  11        721.93        659.21        33.17 o                         
   3  -1  11         49.54         53.44         5.20 o                         
  -4   0  11        293.70        260.92         5.45 o                         
  -3   0  11          6.35         10.08         3.81 o                         
  -2   0  11        443.62        421.54         3.20 o                         
  -1   0  11        970.02        887.71         7.68 o                         
   0   0  11        127.35        109.43         5.00 o                         
   1   0  11        151.82        146.01         5.99 o                         
   2   0  11         20.36         11.25         4.32 o                         
   3   0  11        258.97        244.07         6.85 o                         
   4   0  11         66.46         78.15         5.94 o                         
  -5   1  11        390.55        358.68        11.74 o                         
  -4   1  11          1.93         -3.91         3.91 o                         
  -3   1  11          2.24          8.35         6.62 o                         
  -2   1  11         20.28         20.67         1.41 o                         
  -1   1  11        436.77        388.23        11.60 o                         
   0   1  11       2530.84       2296.35        27.34 o                         
   1   1  11       1735.08       1587.24        43.53 o                         
   2   1  11        438.15        440.08         8.20 o                         
   3   1  11         41.82         54.40         7.38 o                         
   4   1  11          6.00          1.42         6.03 o                         
   5   1  11        134.47        195.00        22.89 o                         
  -5   2  11        608.12        513.13        26.29 o                         
  -4   2  11        219.83        199.37        16.54 o                         
  -3   2  11          0.37          4.35         4.67 o                         
  -2   2  11        206.30        176.74         2.53 o                         
  -1   2  11       1041.98       1022.95        52.68 o                         
   0   2  11          7.63          5.20         7.90 o                         
   1   2  11        149.98        145.22         6.06 o                         
   2   2  11        179.53        204.54         7.47 o                         
   3   2  11        110.99        103.90        14.13 o                         
   4   2  11         17.72         11.16         6.80 o                         
   5   2  11        423.61        520.29        14.26 o                         
  -5   3  11        155.44        156.51        13.43 o                         
  -4   3  11         10.06         11.42         7.36 o                         
  -3   3  11          0.40         -4.94         4.94 o                         
  -2   3  11        589.82        607.38         6.75 o                         
  -1   3  11        830.98        815.48         7.46 o                         
   0   3  11       2336.59       2465.88        21.63 o                         
   1   3  11       1601.69       1696.66        32.60 o                         
   2   3  11        438.41        485.50         7.94 o                         
   3   3  11          3.64         21.95        19.57 o                         
   4   3  11          2.39          1.06         5.97 o                         
   5   3  11        528.10        702.53         8.39 o                         
   6   3  11        671.15        813.98        13.29 o                         
  -4   4  11        239.81        229.53        27.15 o                         
  -3   4  11          0.66          4.50         2.70 o                         
  -2   4  11        209.02        216.24        23.35 o                         
  -1   4  11        215.25        236.45         9.86 o                         
   0   4  11         29.32         34.81         4.17 o                         
   1   4  11        971.09       1084.51        55.16 o                         
   2   4  11        558.80        660.05         7.97 o                         
   3   4  11         88.07        110.10         7.78 o                         
   4   4  11        144.47        150.31         6.27 o                         
   5   4  11        150.25        171.59         7.68 o                         
   6   4  11         57.11         75.38         6.50 o                         
  -4   5  11         35.49         40.31         4.43 o                         
  -3   5  11         30.73         31.95         2.66 o                         
  -2   5  11        539.02        526.20        53.25 o                         
  -1   5  11       1332.84       1449.40        39.79 o                         
   0   5  11       1736.72       2038.65        13.24 o                         
   1   5  11        690.40        856.97         6.22 o                         
   2   5  11        106.41        132.18        10.17 o                         
   3   5  11          4.61         13.61         6.29 o                         
   4   5  11          1.65         18.15         5.14 o                         
   5   5  11        654.20        747.22        36.42 o                         
   6   5  11        875.18       1030.03        28.12 o                         
  -3   6  11         12.80          2.75         4.40 o                         
  -2   6  11          2.88         -1.59         3.29 o                         
  -1   6  11         15.65          0.03         5.30 o                         
   0   6  11        269.08        293.25        11.83 o                         
   1   6  11       1800.03       2011.81        58.55 o                         
   2   6  11        623.38        689.53         9.52 o                         
   3   6  11          3.67          8.07         5.18 o                         
   4   6  11         57.13         72.80         5.56 o                         
   5   6  11        123.52        112.40         5.81 o                         
   6   6  11        143.76        137.55         6.68 o                         
  -3   7  11         10.49          8.76         4.37 o                         
  -2   7  11        496.49        538.90         9.40 o                         
  -1   7  11        952.37       1060.43        38.57 o                         
   0   7  11        963.52       1047.88         7.58 o                         
   1   7  11        200.93        234.84         5.28 o                         
   2   7  11          8.52          3.47         3.62 o                         
   3   7  11         32.42         59.91        11.25 o                         
   4   7  11        127.48        172.28         7.55 o                         
   5   7  11        381.23        425.88        22.09 o                         
  -1   8  11        277.17        329.21         7.82 o                         
   0   8  11        327.79        357.98         9.99 o                         
   1   8  11       1383.04       1487.52        16.97 o                         
   2   8  11        526.77        585.13        15.33 o                         
   3   8  11         13.36         37.38         5.01 o                         
   4   8  11         73.01         68.29         6.10 o                         
   5   8  11         10.17         -2.24         5.85 o                         
   0   9  11        315.35        331.17        11.07 o                         
   1   9  11          6.79         11.14         5.09 o                         
   2   9  11         88.43         92.86         4.71 o                         
   3   9  11         57.44         62.71         5.07 o                         
   4   9  11         40.40         37.74         4.57 o                         
  -2   0  12        897.61        642.47        34.23 o                         
  -1   0  12       1403.64       1239.07        13.49 o                         
   0   0  12        471.95        403.75         5.35 o                         
   1   0  12         24.24         27.08         5.21 o                         
  -2   1  12         30.58         27.96         2.08 o                         
  -1   1  12         20.16         21.48         2.95 o                         
   0   1  12        152.46        144.57        24.77 o                         
   1   1  12        376.56        357.13         7.14 o                         
   2   1  12         55.62         52.68         6.14 o                         
  -3   2  12        593.14        565.00        20.99 o                         
  -2   2  12       1304.15       1182.06        48.56 o                         
  -1   2  12       1032.06        963.40        17.73 o                         
   0   2  12        543.32        532.21        20.99 o                         
   1   2  12         10.08         16.29         4.51 o                         
   2   2  12         21.65         42.54         5.79 o                         
   3   2  12        146.25        150.46         5.52 o                         
  -3   3  12        170.80        160.84        24.31 o                         
  -2   3  12         23.80         28.85         2.07 o                         
  -1   3  12        802.03        857.97         7.65 o                         
   0   3  12        523.97        560.78         8.98 o                         
   1   3  12        109.96        147.79        13.47 o                         
   2   3  12         58.63         50.05         6.21 o                         
   3   3  12        229.28        259.25         7.74 o                         
   4   3  12         16.13         33.35         5.96 o                         
  -3   4  12        709.97        744.33        51.20 o                         
  -2   4  12       1287.60       1152.36        20.38 o                         
  -1   4  12        521.96        572.60        18.60 o                         
   0   4  12        137.60        127.67         6.36 o                         
   1   4  12         80.53        105.10        11.88 o                         
   2   4  12         27.28         41.96         6.78 o                         
   3   4  12        513.98        583.51        35.54 o                         
   4   4  12        707.03        880.20        17.88 o                         
  -2   5  12        271.80        322.36        28.76 o                         
  -1   5  12       1136.56       1114.99         6.72 o                         
   0   5  12        734.08        858.12        21.77 o                         
   1   5  12         96.41        114.97         4.22 o                         
   2   5  12         89.23         97.85         6.13 o                         
   3   5  12         28.31         34.27         6.99 o                         
   4   5  12        355.11        452.55         7.90 o                         
  -2   6  12        961.97        859.38         7.04 o                         
  -1   6  12         70.02         47.52         6.07 o                         
   0   6  12         60.34         72.72         3.77 o                         
   1   6  12         98.89        133.60         6.97 o                         
   2   6  12          1.29         17.24         5.75 o                         
   3   6  12        592.51        736.69         8.59 o                         
   4   6  12        666.34        803.76         8.40 o                         
   0   7  12        407.50        492.94        23.18 o                         
   1   7  12          6.38         11.81         4.65 o                         
   2   7  12          5.81         -0.68         7.60 o                         
   3   7  12         44.58         53.68         5.78 o                         
                                                                                
